# Supplementary material for: Core genes in diverse dinoflagellate lineages include a wealth of conserved dark genes with unknown functions
Source: Sci Rep. 2018 Nov 21;8:17175. doi: 10.1038/s41598-018-35620-z (PMC6249206; doi:10.1038/s41598-018-35620-z)
Supplement: Supplementary file 2 — Supplementary Tables [file 41598_2018_35620_MOESM2_ESM.xlsx]

## Sheet: SuppTable_S1
Supplementary Table S1. Summary of all datasets including recovery of core eukaryote genes, number of annotated proteins and number of dark proteins.
Taxon	Source (Remarks)	Order	# proteins	BUSCO (Eukaryote, n=303)					BUSCO (Alveolate-Stramenopile, n=234)					BUSCO (Protist, n=215)					CEGMA (n=458)	Bacterial Protein BLAST	No. non-redundant Pep Seqs	Number of annotated proteins					# Dark proteins
				Single	Duplicated	Fragmented	Missing	BLASTP Matches	Single	Duplicated	Fragmented	Missing	BLASTP Matches	Single	Duplicated	Fragmented	Missing	BLASTP Matches	BLASTP Matches	No pep w/ >90% ID		PFAM	TCDB	SwissProt	TrEMBL	SwissProt+TrEMBL	All	High confidence	Low confidence
Dinophysis_acuminata_DAEP01	MMETSP0797	Dinophysiales	84397	123	58	30	92	182	40	15	2	177	190	49	33	1	132	173	406	45	83934	20457	1646	17862	34482	34639	39035	12943	26092
Alexandrium_catenella_OF101	MMETSP0790	Gonyaulacales	69322	127	74	30	72	205	51	18	3	162	212	72	28	6	109	194	418	59	68889	21266	2043	18439	35006	35112	24027	10307	13720
Alexandrium_margalefi_AMGDE01CS-322	MMETSP0661	Gonyaulacales	50619	136	35	37	95	179	40	15	1	178	185	59	19	2	135	169	415	63	50502	14662	1448	12428	23808	23889	20128	7731	12397
Alexandrium-monilatum-CCMP3105	MMETSP0093, MMETSP0095, MMETSP0096, MMETSP0097	Gonyaulacales	93332	188	45	20	50	226	82	14	1	137	216	102	17	6	90	199	427	37	87380	26595	2692	22943	42703	42891	32362	12188	20174
Alexandrium-tamarense-CCMP1771	MMETSP0378, MMETSP0380, MMETSP0382, MMETSP0384	Gonyaulacales	117461	155	96	18	34	250	74	40	1	119	225	89	67	3	56	208	449	147	114975	39144	4016	34652	60644	60879	39700	13047	26653
Azadinium-spinosum-3D9	MMETSP1036, MMETSP1037, MMETSP1038	Gonyaulacales	71170	173	51	19	60	213	70	23	3	138	210	91	31	2	91	190	424	41	70040	24349	2546	20888	39296	39494	20436	5882	14554
Ceratium-fusus-PA161109	MMETSP1074, MMETSP1075	Gonyaulacales	69175	190	30	24	59	217	73	13	1	147	214	93	15	1	106	196	424	27	68969	22797	2085	18912	35648	35798	20870	5698	15172
Gambierdiscus_australes_CAWD_149	MMETSP0766	Gonyaulacales	48911	158	24	31	90	187	59	9	2	164	195	87	12	1	115	174	404	22	48770	14932	1594	12803	24685	24759	16368	7327	9041
Gambierdiscus_caribaeus	Price et al, 2016	Gonyaulacales	297496	78	168	12	45	240	35	53	1	145	227	54	77	0	84	206	442	73	290362	58642	4868	47156	81852	82240	188947	14666	174281
Gonyaulax_spinifera-CCMP409	MMETSP1439	Gonyaulacales	39825	129	24	33	117	159	60	9	1	164	174	72	12	3	128	155	397	40	39652	11282	1044	9917	18698	18748	16089	4703	11386
Lingulodinium-polyedra-CCMP1738	MMETSP1032, MMETSP1033, MMETSP1034, MMETSP1035	Gonyaulacales	99361	176	46	21	60	211	68	14	3	149	210	94	15	3	103	192	417	46	96319	25888	2654	22470	42862	43064	40600	14771	25829
Protoceratium_reticulatum_CCCM535-CCMP1889	MMETSP0228	Gonyaulacales	75927	138	60	25	80	197	53	21	3	157	193	70	32	3	110	179	414	51	75595	23735	2693	20968	38614	38803	26070	9502	16568
Pyrodinium_bahamense_pbaha01	MMETSP0796	Gonyaulacales	100308	144	83	17	59	212	58	32	0	144	215	75	43	1	96	193	428	45	99554	32640	3597	28036	53115	53357	32670	11821	20849
Amphidinium_massartii_CS-259	MMETSP0689	Gymnodiniales	49772	179	56	15	53	225	67	21	1	145	221	92	32	2	89	200	431	32	49240	21747	2775	18680	32153	32325	10849	4187	6662
Amphidinium-carterae-CCMP1314	MMETSP0258, MMETSP0259, MMETSP0398, MMETSP0399	Gymnodiniales	36236	197	30	17	59	221	78	13	1	142	219	103	19	2	91	198	423	24	35832	15456	1968	13222	22812	22909	8427	3192	5235
Gymnodinium_catenatum_GC744	MMETSP0784	Gymnodiniales	83508	155	90	15	43	235	58	38	2	136	218	76	55	1	83	200	434	59	82846	32488	3375	28126	48992	49247	23558	6827	16731
Karenia-brevis-CCMP2229	MMETSP0027, MMETSP0029, MMETSP0030, MMETSP0031	Gymnodiniales	80065	177	45	18	63	217	61	27	1	145	216	90	31	3	91	192	428	55	79497	27493	2940	22960	42847	43127	22860	16111	6749
Karenia-brevis-SP1	MMETSP0573, MMETSP0574	Gymnodiniales	85537	174	52	19	58	221	68	26	2	138	220	88	32	3	92	196	428	65	83816	30790	3276	25637	47521	47795	23259	16794	6465
Karenia-brevis-SP3	MMETSP0527, MMETSP0528	Gymnodiniales	70560	165	46	19	73	204	67	25	1	141	210	88	28	3	96	188	423	47	69522	24025	2363	20207	37870	38120	18470	14022	4448
Karenia-brevis-Wilson	MMETSP0201, MMETSP0202, MMETSP0648, MMETSP0649	Gymnodiniales	93029	181	49	12	61	220	66	26	1	141	216	88	30	2	95	193	429	69	90529	31288	3137	26171	49201	49486	25860	18009	7851
Karlodinium-micrum-CCMP2283	MMETSP1015, MMETSP1016, MMETSP1017	Gymnodiniales	58585	169	49	22	63	208	64	29	0	141	214	88	26	2	99	196	424	51	57487	22572	2280	19484	34869	35031	13898	4253	9645
Togula_jolla_CCCM725	MMETSP0224	Gymnodiniales	42755	166	54	18	65	216	64	21	2	147	212	89	31	1	94	192	422	69	42196	17413	1929	15542	26347	26466	10454	3053	7401
Noctiluca_scintillans	MMETSP0253	Noctilucales	40911	205	32	13	53	230	67	12	2	153	217	104	20	3	88	196	432	28	40801	15003	1467	13129	22701	22787	11687	2384	9303
Oxyrrhis-marina	MMETSP0468, MMETSP0469, MMETSP0470, MMETSP0471	Oxyrrhinales	43350	197	32	19	55	223	73	15	1	145	211	102	19	1	93	193	431	59	43246	14134	1683	12900	19481	19596	19919	5860	14059
Oxyrrhis-marina-LB1974	MMETSP1424, MMETSP1425, MMETSP1426	Oxyrrhinales	34417	176	26	30	71	202	71	10	1	152	209	103	10	1	101	191	419	23	34348	11681	1439	10515	15932	16001	14964	5700	9264
Brandtodinium_nutriculum-RCC3387	MMETSP1462	Peridiniales	66441	151	34	33	85	182	60	12	2	160	200	79	17	5	114	181	409	63	66253	18431	2051	15899	30039	30114	26321	7419	18902
Durinskia-baltica-CSIRO_CS-38	MMETSP0116, MMETSP0117	Peridiniales	89242	130	117	18	38	243	76	49	4	105	227	76	86	1	52	204	446	98	88656	26394	2952	23668	41717	41858	36663	8359	28304
Glenodinium-foliaceum-CCAP1116_3	MMETSP0118, MMETSP0119	Peridiniales	107199	150	82	20	51	236	62	35	1	136	214	80	52	0	83	190	439	714	106311	26605	2728	23849	44816	44946	49591	24552	25039
Heterocapsa_arctica-CCMP445	MMETSP1441	Peridiniales	45642	165	17	25	96	186	60	3	2	169	189	85	2	6	122	175	399	14	45573	10802	1025	9681	18947	19002	19620	6956	12664
Heterocapsa_rotundata_SCCAP_K-0483	MMETSP0503	Peridiniales	44207	126	57	28	92	181	47	17	1	169	191	71	30	2	112	175	408	30	43925	13401	1412	12016	22299	22379	15981	7242	8739
Heterocapsa_triquestra_CCMP448	MMETSP0448	Peridiniales	57789	153	21	37	92	176	68	5	1	160	195	97	6	2	110	177	405	32	57688	14405	1547	12792	24682	24786	24526	6719	17807
Kryptoperidinium-foliaceum-CCMP1326	MMETSP0120, MMETSP0121	Peridiniales	162643	107	146	21	29	247	64	62	2	106	223	72	88	2	53	205	444	125	161360	44519	4783	39904	74926	75154	66216	29078	37138
Peridinium-aciculiferum-PAER_2	MMETSP0370, MMETSP0371	Peridiniales	53894	199	29	18	57	226	83	14	2	135	218	112	14	7	82	200	429	49	53784	17409	1521	15030	28178	28263	16864	9652	7212
Scrippsiella-hangoei_like-SHHI_4	MMETSP0367, MMETSP0368, MMETSP0369	Peridiniales	75693	196	44	15	48	233	88	17	2	127	223	114	22	4	75	203	427	83	74092	24402	2468	21260	38942	39079	23696	13555	10141
Scrippsiella-hangoei-SHTV5	MMETSP0359, MMETSP0360, MMETSP0361	Peridiniales	75339	203	44	13	43	237	87	21	3	123	225	111	27	5	72	203	426	60	74862	25534	2575	21803	39596	39774	26287	12817	13470
Scrippsiella-trochoidea-CCMP3099	MMETSP0270, MMETSP0271, MMETSP0272	Peridiniales	103400	173	59	16	55	216	86	30	0	118	215	104	35	1	75	196	421	62	101032	31904	3860	27475	51477	51714	34298	9164	25134
Prorocentrum-minimum-CCMP1329	MMETSP0053, MMETSP0055, MMETSP0056, MMETSP0057	Prorocentrales	86751	150	47	29	77	201	67	18	1	148	204	87	20	2	106	185	415	47	85555	20004	1943	17464	33388	33495	41907	22148	19759
Prorocentrum-minimum-CCMP2233	MMETSP0267, MMETSP0268, MMETSP0269	Prorocentrales	80737	156	47	21	79	192	72	16	0	146	203	88	22	4	101	185	412	41	79005	19782	2135	17524	32766	32897	36496	21468	15028
Pelagodinium_beii-RCC1491	MMETSP1338	Suessiales	48038	172	37	20	74	200	65	21	1	147	209	93	26	1	95	194	421	58	47797	18185	1838	15489	30379	30489	11680	2694	8986
Polarella_glacialis_CCMP1383	MMETSP0227	Suessiales	59754	106	105	28	64	203	33	46	0	155	213	50	63	3	99	193	423	61	58545	21133	2080	18896	34562	34702	17365	6715	10650
Polarella_glacialis-CCMP2088	MMETSP1440	Suessiales	33896	161	24	30	88	188	65	15	0	154	195	86	23	2	104	179	410	46	33576	10436	919	9522	17901	17947	10463	5149	5314
Symbiodinium_sp_CCMP421 (Effrenium)	MMETSP1110	Suessiales	72821	74	128	25	76	202	27	60	2	145	206	35	82	3	95	184	421	59	72087	30112	3682	26621	57398	57475	11074	3438	7636
Symbiodinium_sp_D1a (Durusdinium)	MMETSP1377	Suessiales	45153	95	44	50	114	159	27	30	1	176	165	36	39	2	138	145	407	203	44936	16334	1400	15134	31407	31454	10933	2960	7973
Symbiodinium-sp-C1 (Cladocopium)	MMETSP1367, MMETSP1369	Suessiales	45782	200	43	21	39	242	79	19	1	135	219	103	25	3	84	202	442	39	45710	19122	2051	16697	33821	33876	8515	2669	5846
Symbiodinium-sp-C15 (Cladocopium)	MMETSP1370, MMETSP1371	Suessiales	37277	175	24	35	69	210	67	20	1	146	210	86	27	3	99	190	433	63	37221	14977	1643	13456	27509	27553	6263	2317	3946
Symbiodinium-sp-CCMP2430	MMETSP1115, MMETSP1116, MMETSP1117	Suessiales	44733	182	27	20	74	200	64	14	2	154	204	103	13	5	94	185	425	50	43277	16292	2020	14101	34590	34609	7115	3028	4087
Symbiodinium-sp-Mp	MMETSP1122, MMETSP1123, MMETSP1124, MMETSP1125	Suessiales	43951	192	29	20	62	220	76	12	1	145	209	106	17	2	90	188	426	27	43138	16459	1940	14187	31762	31802	8642	1929	6713
Crypthecodinium-cohnii-Seligo	MMETSP0323, MMETSP0324, MMETSP0325, MMETSP0326 (removed, potentially mislabeled)	Gonyaulacales	48368	199	32	17	55	216	86	9	1	138	221	114	17	0	84	200	426	45	NA	NA	NA	NA	NA	NA	NA	NA	NA
Symbiodinium_sp_cladeA	MMETSP1374 (removed; potentially mislabeled)	Suessiales	37538	165	24	38	76	199	51	11	2	170	205	65	16	2	132	187	428	38	NA	NA	NA	NA	NA	NA	NA	NA	NA
Alexandrium_andersonii-CCMP2222	MMETSP1436 (removed, low core gene recovery rate)	Gonyaulacales	38688	104	5	37	157	117	33	3	1	197	147	49	4	3	159	135	349	53	NA	NA	NA	NA	NA	NA	NA	NA	NA
Alexandrium-fundyense-CCMP1719	MMETSP0196, MMETSP0197, MMETSP0347 (removed, low core gene recovery rate)	Gonyaulacales	9078	11	3	34	255	39	2	1	0	231	59	6	1	0	208	50	207	27	NA	NA	NA	NA	NA	NA	NA	NA	NA
Alexandrium_minutum_CCMP113	MMETSP0328 (removed, low core gene recovery rate)	Gonyaulacales	13008	42	18	19	224	63	17	6	1	210	83	23	7	3	182	68	242	22	NA	NA	NA	NA	NA	NA	NA	NA	NA
Alexandrium_tamarense_CCMP1598	Chan et al. 2012 (removed, low core gene recovery rate)	Gonyaulacales	43282	47	12	52	192	93	22	7	1	204	117	27	10	0	178	100	315	43	NA	NA	NA	NA	NA	NA	NA	NA	NA
Amoebophrya_sp_Ameob2	MMETSP0795 (removed, low core gene recovery rate)	Syndiniales	14350	33	17	13	240	52	6	0	0	228	58	8	4	0	203	55	169	61	NA	NA	NA	NA	NA	NA	NA	NA	NA
Oxyrrhis-marina-CCMP1795	MMETSP0451_2, MMETSP0452_2 (removed, low core gene recovery rate)	Oxyrrhinales	2172	7	1	20	275	26	2	0	0	232	47	2	0	0	213	40	144	8	NA	NA	NA	NA	NA	NA	NA	NA	NA
Symbiodinium-kawagutii-CCMP2468 (Fugacium kawagutii)	MMETSP0132_2, MMETSP0133_2, MMETSP0134_2, MMETSP0135_2 (removed; low core gene recovery rate)	Suessiales	12602	1	0	51	251	45	0	1	0	233	76	1	0	0	214	61	208	25	NA	NA	NA	NA	NA	NA	NA	NA	NA
Akashiwo_sanguinea-CCCM885	MMETSP0223_2 (removed, <1000 sequences)	Gymnodiniales	112	0	0	0	303	0	0	0	0	234	0	0	0	0	215	0	3	1	NA	NA	NA	NA	NA	NA	NA	NA	NA
Gyrodinium_dominans_SPMC_103	MMETSP1148 (removed, <1000 sequences)	Gymnodiniales	117	0	0	0	303	0	0	0	0	234	1	0	0	0	215	1	6	2	NA	NA	NA	NA	NA	NA	NA	NA	NA
Lessardia_elongata_SPMC_104	MMETSP1147 (removed, <1000 sequences)	Peridiniales	408	1	0	1	301	3	0	1	0	233	8	0	0	0	215	6	18	3	NA	NA	NA	NA	NA	NA	NA	NA	NA
Oxyrrhis_marina_CCMP1788	MMETSP0044 (removed, <1000 sequences)	Oxyrrhinales	387	0	0	6	297	7	0	0	0	234	10	1	0	0	214	7	41	6	NA	NA	NA	NA	NA	NA	NA	NA	NA
Prorocentrum_lima_CCMP684	MMETSP0252 (removed, <1000 sequences)	Prorocentrales	502	2	0	2	299	3	0	1	0	233	9	2	1	0	212	8	19	1	NA	NA	NA	NA	NA	NA	NA	NA	NA
Prorocentrum_micans_CCCM845	MMETSP0251 (removed, <1000 sequences)	Prorocentrales	942	0	0	3	300	2	0	0	0	234	6	0	0	0	215	5	26	2	NA	NA	NA	NA	NA	NA	NA	NA	NA
Pyrocystis_lunula_CCCM517	MMETSP0229 (removed, <1000 sequences)	Pyrocystales	232	0	0	0	303	0	0	0	0	234	2	0	0	0	215	1	6	2	NA	NA	NA	NA	NA	NA	NA	NA	NA
Thoracosphaera_heimii_CCCM670-CCMP1069	MMETSP0225 (removed; <1000 sequences)	Thoracosphaerales	172	0	0	0	303	0	0	0	0	234	1	0	0	0	215	2	3	1	NA	NA	NA	NA	NA	NA	NA	NA	NA
		Order-level analysis of core eukaryote genes
		Dinophysiales	83934	124	57	30	92	185	39	15	2	178	191	51	31	1	132	173	406
		Gonyaulacales	1111007	35	243	8	17	266	30	118	1	85	231	27	154	3	31	212	452
		Gymnodiniales	590965	18	254	6	25	258	21	121	0	92	231	12	149	2	52	211	442
		Noctilucales	40801	205	32	13	53	231	68	11	2	153	218	105	19	3	88	197	432
		Oxyrrhinales	77594	59	174	21	49	230	40	63	1	130	216	30	100	0	85	199	436
		Peridiniales	873536	53	234	7	9	278	41	137	0	56	233	28	165	1	21	213	454
		Prorocentrales	164560	37	176	23	67	207	27	70	0	137	210	24	95	3	93	191	419
		Suessiales	426287	49	225	13	16	270	23	116	0	95	228	14	152	2	47	210	452

## Sheet: SuppTable_S2
Supplementary Table S2. Statistics of the concatenated alignment used to infer reference phylogenetic tree in Figure 1a.
Alignment name	Taxon name	Sequence length	Undetermined characters	Missing percent	A	C	D	E	F	G	H	I	K	L	M	N	P	Q	R	S	T	V	W	Y	B	J	Z	X	.	*	-	?
concatenated.out	Dinophysiales--Dinophysis_acuminata_DAEP01	209857	176540	84.124	4261	507	2097	2697	863	2662	1158	702	954	3357	534	534	2236	1411	2843	1500	1035	3050	387	529	0	0	0	140	0	0	5223	171177
concatenated.out	Gonyaulacales--Alexandrium-monilatum-CCMP3105	209857	134152	63.925	10041	1423	3785	5530	2244	6097	1970	1927	2146	8419	1308	1236	4409	3074	6224	4396	2803	6091	1265	1317	0	0	0	103	0	0	7285	126764
concatenated.out	Gonyaulacales--Alexandrium-tamarense-CCMP1771	209857	137367	65.457	9475	1314	3694	5198	2279	5729	1869	1965	2311	8098	1420	1314	3989	2961	5610	4334	2720	5614	1272	1324	0	0	0	97	0	0	9736	127534
concatenated.out	Gonyaulacales--Alexandrium_catenella_OF101	209857	160901	76.672	6218	844	2571	3608	1477	4018	1378	1302	1538	5335	902	865	2720	2123	3863	2783	1755	4025	753	878	0	0	0	148	0	0	7577	153176
concatenated.out	Gonyaulacales--Alexandrium_margalefi_AMGDE01CS-322	209857	161343	76.882	6386	769	2682	3698	1342	4073	1449	1214	1465	5390	831	782	2920	2004	3824	2415	1554	4198	667	851	0	0	0	94	0	0	6431	154818
concatenated.out	Gonyaulacales--Azadinium-spinosum-3D9	209857	145985	69.564	7973	1279	3211	4585	2114	4836	1455	2020	2334	6563	1381	1327	3326	2473	4852	4269	2786	4675	1139	1274	0	0	0	80	0	0	9702	136203
concatenated.out	Gonyaulacales--Ceratium-fusus-PA161109	209857	152549	72.692	6477	1236	2855	3650	1965	4044	1458	2036	2333	6081	1236	1533	2843	2528	3985	3933	2679	4244	1046	1146	0	0	0	67	0	0	6201	146281
concatenated.out	Gonyaulacales--Gambierdiscus_australes_CAWD_149	209857	173588	82.717	4414	783	1764	2676	1211	2538	894	1112	1378	3972	738	725	1859	1663	2704	2210	1543	2801	593	691	0	0	0	96	0	0	5269	168223
concatenated.out	Gonyaulacales--Gambierdiscus_caribaeus	209857	175421	83.591	4325	735	1601	2376	1046	2489	1042	867	1031	3926	561	679	1929	1560	2796	2084	1438	2764	606	581	0	0	0	0	0	0	4615	170806
concatenated.out	Gonyaulacales--Gonyaulax_spinifera-CCMP409	209857	174462	83.134	4158	674	2021	2573	1177	2627	943	1163	1462	3692	758	730	1955	1488	2469	2034	1437	2772	559	703	0	0	0	111	0	0	3653	170698
concatenated.out	Gonyaulacales--Lingulodinium-polyedra-CCMP1738	209857	138447	65.972	10390	1289	3501	5242	1995	5845	2024	1647	1784	8160	1206	1132	4078	3147	5721	3643	2475	5856	1083	1192	0	0	0	113	0	0	8416	129918
concatenated.out	Gonyaulacales--Protoceratium_reticulatum_CCCM535-CCMP1889	209857	175064	83.421	4515	612	1906	2503	1006	2630	1076	882	1128	4001	573	626	2102	1558	2691	1772	1193	3005	482	532	0	0	0	111	0	0	5207	169746
concatenated.out	Gonyaulacales--Pyrodinium_bahamense_pbaha01	209857	150208	71.576	7780	1187	2820	4136	1840	4668	1506	1726	1908	6634	1191	1105	3296	2487	4548	3562	2404	4740	1000	1111	0	0	0	144	0	0	7389	142675
concatenated.out	Gymnodiniales--Amphidinium-carterae-CCMP1314	209857	173605	82.725	3926	745	1902	2459	1335	2363	875	1358	1454	3948	863	848	1668	1628	2561	2461	1668	2671	653	866	0	0	0	32	0	0	3819	169754
concatenated.out	Gymnodiniales--Amphidinium_massartii_CS-259	209857	173990	82.909	4102	705	1814	2518	1265	2367	850	1275	1458	3720	854	817	1769	1598	2574	2670	1515	2594	627	775	0	0	0	69	0	0	4900	169021
concatenated.out	Gymnodiniales--Gymnodinium_catenatum_GC744	209857	141254	67.31	8595	1402	3582	4763	2394	4965	1714	2119	2275	7228	1285	1424	3517	2680	5626	4361	2898	5399	1136	1240	0	0	0	151	0	0	6767	134336
concatenated.out	Gymnodiniales--Karenia-brevis-CCMP2229	209857	136954	65.261	8148	1576	3786	5181	2458	5005	1775	2700	3193	6998	1775	1862	3709	3328	5111	5434	3340	4903	1166	1455	0	0	0	55	0	0	4866	132033
concatenated.out	Gymnodiniales--Karenia-brevis-SP1	209857	128596	61.278	9090	1809	4168	5679	2791	5530	1994	2985	3524	7906	1909	2035	4077	3756	5676	6096	3736	5514	1403	1583	0	0	0	70	0	0	5048	123478
concatenated.out	Gymnodiniales--Karenia-brevis-SP3	209857	140758	67.073	7692	1535	3602	4961	2366	4619	1718	2570	3107	6672	1652	1768	3420	3259	4897	5141	3101	4551	1140	1328	0	0	0	70	0	0	4501	136187
concatenated.out	Gymnodiniales--Karenia-brevis-Wilson	209857	131655	62.736	8733	1701	4025	5549	2670	5310	1941	2858	3350	7731	1848	1945	3936	3613	5524	5742	3562	5293	1318	1553	0	0	0	56	0	0	4693	126906
concatenated.out	Gymnodiniales--Karlodinium-micrum-CCMP2283	209857	163566	77.942	4649	988	2552	3361	1597	3044	1169	1827	2311	4444	1073	1332	2280	2007	3308	3402	2133	3130	720	964	0	0	0	38	0	0	5633	157895
concatenated.out	Gymnodiniales--Togula_jolla_CCCM725	209857	177646	84.651	3863	617	1627	2303	1080	2291	764	1134	1191	3501	684	683	1631	1247	2451	2268	1306	2365	593	612	0	0	0	71	0	0	5129	172446
concatenated.out	Noctilucales--Noctiluca_scintillans	209857	177268	84.471	3373	740	1667	2111	1265	2205	909	1083	1156	3559	691	710	1610	1364	2577	2236	1468	2701	548	616	0	0	0	82	0	0	4624	172562
concatenated.out	Oxyrrhinales--Oxyrrhis-marina	209857	192108	91.542	1779	449	930	1090	765	1185	460	597	908	1645	440	503	860	795	1123	1188	839	1438	305	450	0	0	0	25	0	0	2286	189797
concatenated.out	Oxyrrhinales--Oxyrrhis-marina-LB1974	209857	196442	93.608	1415	310	715	837	534	942	363	469	660	1231	329	367	629	607	832	856	636	1124	219	340	0	0	0	14	0	0	1143	195285
concatenated.out	Peridiniales--Brandtodinium_nutriculum-RCC3387	209857	179105	85.346	4032	473	1730	2139	894	2339	999	834	845	3233	512	577	1842	1442	2544	1501	976	2850	431	559	0	0	0	133	0	0	9035	169937
concatenated.out	Peridiniales--Durinskia-baltica-CSIRO_CS-38	209857	167401	79.769	5495	873	2356	2790	1392	3298	1212	1251	1294	4457	826	864	2271	1692	3290	2543	1745	3402	619	786	0	0	0	75	0	0	6119	161207
concatenated.out	Peridiniales--Glenodinium-foliaceum-CCAP1116_3	209857	164989	78.62	6180	730	2649	3267	1141	3597	1421	1088	1226	4747	765	738	2610	1899	3810	2337	1476	3840	613	734	0	0	0	96	0	0	6351	158542
concatenated.out	Peridiniales--Heterocapsa_arctica-CCMP445	209857	176343	84.03	4359	509	2015	2563	841	2691	1066	770	1154	3581	566	588	1891	1574	2656	1591	1011	3135	417	536	0	0	0	113	0	0	5299	170931
concatenated.out	Peridiniales--Heterocapsa_rotundata_SCCAP_K-0483	209857	175711	83.729	4463	481	2063	2707	802	2825	1123	770	1053	3748	570	569	1974	1564	2619	1675	1027	3178	400	535	0	0	0	117	0	0	4643	170951
concatenated.out	Peridiniales--Heterocapsa_triquestra_CCMP448	209857	174725	83.259	4412	601	1992	2576	956	2612	1129	977	1149	3696	716	660	1874	1682	2711	1872	1357	3057	487	616	0	0	0	113	0	0	5089	169523
concatenated.out	Peridiniales--Kryptoperidinium-foliaceum-CCMP1326	209857	168218	80.158	5394	667	2495	3100	1116	3234	1312	1121	1191	4488	736	675	2284	1897	3579	2264	1413	3506	538	629	0	0	0	180	0	0	8455	159583
concatenated.out	Peridiniales--Peridinium-aciculiferum-PAER_2	209857	147675	70.369	7805	1241	3167	4150	2141	4870	1498	1899	2101	6809	1302	1212	3191	2461	4569	4192	2581	4766	1098	1129	0	0	0	71	0	0	5883	141721
concatenated.out	Peridiniales--Scrippsiella-hangoei-SHTV5	209857	125584	59.843	10462	1771	4229	5557	2986	6595	1990	2562	2591	9427	1741	1634	4362	3257	6326	5794	3517	6421	1503	1548	0	0	0	62	0	0	5524	119998
concatenated.out	Peridiniales--Scrippsiella-hangoei_like-SHHI_4	209857	137722	65.627	9051	1463	3651	4807	2549	5716	1729	2117	2250	7968	1475	1396	3847	2768	5389	4844	2928	5536	1313	1338	0	0	0	67	0	0	5510	132145
concatenated.out	Peridiniales--Scrippsiella-trochoidea-CCMP3099	209857	157521	75.061	6201	1045	2732	3495	1805	3884	1272	1711	1850	5509	1086	1173	2745	2290	3715	3578	2334	3928	931	1052	0	0	0	62	0	0	8062	149397
concatenated.out	Prorocentrales--Prorocentrum-minimum-CCMP1329	209857	167163	79.656	5538	723	2330	2928	1145	3497	1317	1090	1193	4669	735	702	2662	1841	3347	2263	1453	3864	595	802	0	0	0	90	0	0	6114	160959
concatenated.out	Prorocentrales--Prorocentrum-minimum-CCMP2233	209857	171700	81.818	4821	602	2069	2688	1086	3095	1175	994	1182	4151	692	667	2267	1691	2865	2022	1388	3439	530	733	0	0	0	74	0	0	4890	166736
concatenated.out	Suessiales--Pelagodinium_beii-RCC1491	209857	165798	79.005	4621	825	2177	3197	1692	3016	1010	1546	2101	4512	1048	1121	2236	1939	2943	3326	1962	3029	774	984	0	0	0	137	0	0	5813	159848
concatenated.out	Suessiales--Polarella_glacialis-CCMP2088	209857	189876	90.479	2188	373	1033	1333	792	1481	407	656	997	2025	456	452	1060	810	1311	1463	918	1491	323	412	0	0	0	43	0	0	2626	187207
concatenated.out	Suessiales--Polarella_glacialis_CCMP1383	209857	186727	88.978	2556	461	1227	1586	839	1628	504	714	1095	2382	521	522	1268	1020	1576	1672	1056	1623	415	465	0	0	0	134	0	0	3551	183042
concatenated.out	Suessiales--Symbiodinium-sp-C1	209857	159645	76.073	5142	1116	2458	3573	1991	3278	1211	1727	2296	5632	1053	1163	2521	2283	3527	3492	2088	3536	986	1139	0	0	0	84	0	0	6543	153018
concatenated.out	Suessiales--Symbiodinium-sp-C15	209857	175015	83.397	3599	769	1684	2451	1357	2339	774	1231	1633	3787	750	817	1805	1576	2470	2468	1502	2395	630	805	0	0	0	57	0	0	4684	170274
concatenated.out	Suessiales--Symbiodinium-sp-CCMP2430	209857	162421	77.396	5249	1074	2368	3254	1828	3226	1107	1573	1933	5221	1035	1062	2379	2037	3312	3366	2059	3468	837	1048	0	0	0	68	0	0	5633	156720
concatenated.out	Suessiales--Symbiodinium-sp-Mp	209857	163680	77.996	5122	987	2320	3139	1770	3180	1051	1525	1873	4960	958	991	2507	2012	3355	3192	1998	3364	841	1032	0	0	0	58	0	0	5172	158450
concatenated.out	Suessiales--Symbiodinium_sp_CCMP421	209857	184670	87.998	2720	537	1317	1752	934	1752	701	827	1114	2666	525	577	1367	1102	1770	1658	1011	1881	440	536	0	0	0	70	0	0	5869	178731
concatenated.out	Suessiales--Symbiodinium_sp_D1a	209857	188600	89.871	2367	463	1045	1465	851	1462	523	695	950	2157	488	458	1088	952	1461	1479	964	1533	388	468	0	0	0	41	0	0	3973	184586

## Sheet: SuppTable_S3
Supplementary Table S3. Statistics of the individual 1043 alignments used to infer the reference phylogenetic tree in Figure 1a and the dark protein tree in Figure 3.
Alignment name	Set type	No. taxa	Alignment length	Total matrix cells	Undetermined characters	Missing percent	No. variable sites	Proportion variable sites	Parsimoniously informative sites	Proportion of Parsimoniously informative sites	A	C	D	E	F	G	H	I	K	L	M	N	P	Q	R	S	T	V	W	Y	B	J	Z	X	.	*	-	?
OG0012127.cleaned.NoDups.fa.aln.trimal2.clean	Annotated	43	194	8342	354	4.244	186	0.959	173	0.892	814	25	314	987	373	197	241	209	688	726	150	210	557	520	802	289	213	403	56	214	0	0	0	13	0	0	341	0
OG0012883.cleaned.NoDups.fa.aln.trimal2.clean	Dark	41	164	6724	292	4.343	152	0.927	140	0.854	807	42	306	780	234	310	145	159	415	581	170	135	329	312	561	248	208	337	118	235	0	0	0	7	0	0	285	0
OG0013006.cleaned.NoDups.fa.aln.trimal2.clean	Annotated	41	88	3608	48	1.33	64	0.727	53	0.602	426	36	221	273	222	201	43	162	205	300	116	42	244	107	340	95	124	205	41	157	0	0	0	4	0	0	44	0
OG0013325.cleaned.NoDups.fa.aln.trimal2.clean	Annotated	40	170	6800	157	2.309	144	0.847	126	0.741	686	146	370	462	189	511	77	261	238	798	64	213	284	164	555	367	330	647	94	187	0	0	0	4	0	0	153	0
OG0013546.cleaned.NoDups.fa.aln.trimal2.clean	Annotated	39	96	3744	202	5.395	89	0.927	82	0.854	336	100	159	380	164	150	37	94	241	241	222	107	94	258	205	227	98	257	68	104	0	0	0	5	0	0	197	0
OG0013646.cleaned.NoDups.fa.aln.trimal2.clean	Dark	39	212	8268	244	2.951	199	0.939	183	0.863	714	138	473	387	217	624	447	274	338	433	134	353	569	379	642	549	501	599	82	171	0	0	0	10	0	0	234	0
OG0013797.cleaned.NoDups.fa.aln.trimal2.clean	Dark	37	181	6697	248	3.703	172	0.95	162	0.895	821	149	447	453	106	364	230	312	212	939	86	107	142	214	621	318	322	524	62	20	0	0	0	7	0	0	241	0
OG0013812.cleaned.NoDups.fa.aln.trimal2.clean	Annotated	35	151	5285	382	7.228	133	0.881	117	0.775	651	61	364	381	82	431	23	225	328	610	139	35	129	265	350	230	141	400	44	14	0	0	0	11	0	0	371	0
OG0013879.cleaned.NoDups.fa.aln.trimal2.clean	Annotated	38	143	5434	164	3.018	127	0.888	115	0.804	453	193	270	755	99	195	31	315	357	322	157	198	288	177	628	136	216	331	20	129	0	0	0	7	0	0	157	0
OG0014033.cleaned.NoDups.fa.aln.trimal2.clean	Annotated	37	126	4662	390	8.366	113	0.897	108	0.857	406	280	234	271	111	298	244	101	485	329	99	89	78	271	386	160	143	196	74	17	0	0	0	5	0	0	385	0
OG0014107.cleaned.NoDups.fa.aln.trimal2.clean	Annotated	37	208	7696	335	4.353	191	0.918	178	0.856	633	124	386	570	320	412	254	295	230	1021	255	122	274	343	462	320	296	548	247	249	0	0	0	8	0	0	327	0
OG0014189.cleaned.NoDups.fa.aln.trimal2.clean	Annotated	37	147	5439	297	5.461	128	0.871	116	0.789	422	64	302	391	297	399	43	145	395	346	89	185	160	187	324	324	262	613	108	86	0	0	0	6	0	0	291	0
OG0014321.cleaned.NoDups.fa.aln.trimal2.clean	Annotated	36	88	3168	234	7.386	86	0.977	76	0.864	360	10	27	120	7	321	64	59	484	145	25	56	160	146	422	232	114	170	11	1	0	0	0	4	0	0	230	0
OG0014338.cleaned.NoDups.fa.aln.trimal2.clean	Annotated	36	77	2772	150	5.411	69	0.896	67	0.87	291	18	67	99	200	262	94	94	100	237	109	143	144	131	101	178	103	152	30	69	0	0	0	7	0	0	143	0
OG0014350.cleaned.NoDups.fa.aln.trimal2.clean	Annotated	35	93	3255	22	0.676	67	0.72	58	0.624	372	3	92	255	42	219	76	218	344	210	155	49	202	126	407	142	81	83	37	120	0	0	0	2	0	0	20	0
OG0014471.cleaned.NoDups.fa.aln.trimal2.clean	Annotated	36	131	4716	411	8.715	121	0.924	108	0.824	276	36	527	409	186	358	126	146	256	421	96	77	302	168	261	182	138	166	41	133	0	0	0	4	0	0	407	0
OG0014643.cleaned.NoDups.fa.aln.trimal2.clean	Annotated	35	70	2450	57	2.327	58	0.829	54	0.771	319	81	58	116	155	136	13	60	40	314	49	79	73	29	137	116	71	413	61	73	0	0	0	1	0	0	56	0
OG0014795.cleaned.NoDups.fa.aln.trimal2.clean	Annotated	35	74	2590	74	2.857	71	0.959	67	0.905	339	31	86	238	106	145	113	73	171	90	54	59	98	112	177	186	264	114	34	26	0	0	0	10	0	0	64	0
OG0014841.cleaned.NoDups.fa.aln.trimal2.clean	Annotated	35	86	3010	235	7.807	66	0.767	55	0.64	254	7	133	371	110	201	42	54	160	359	37	51	129	114	267	111	93	187	51	44	0	0	0	4	0	0	231	0
OG0014897.cleaned.NoDups.fa.aln.trimal2.clean	Annotated	35	193	6755	520	7.698	170	0.881	135	0.699	751	146	165	170	463	294	281	241	98	776	133	183	116	189	193	466	308	653	235	374	0	0	0	10	0	0	510	0
OG0015023.cleaned.NoDups.fa.aln.trimal2.clean	Annotated	33	177	5841	316	5.41	149	0.842	139	0.785	770	76	288	532	74	329	68	206	389	588	129	113	115	202	378	360	206	479	115	108	0	0	0	5	0	0	311	0
OG0015089.cleaned.NoDups.fa.aln.trimal2.clean	Annotated	33	188	6204	1384	22.308	183	0.973	162	0.862	541	34	364	429	100	312	119	184	217	260	32	122	612	149	322	547	96	196	35	149	0	0	0	15	0	0	1369	0
OG0015110.cleaned.NoDups.fa.aln.trimal2.clean	Annotated	34	96	3264	194	5.944	70	0.729	62	0.646	357	67	280	144	210	119	181	40	95	193	40	45	188	115	329	111	65	168	122	201	0	0	0	13	0	0	181	0
OG0015320.cleaned.NoDups.fa.aln.trimal2.clean	Annotated	32	150	4800	372	7.75	138	0.92	108	0.72	311	44	266	215	208	267	218	160	268	125	171	148	313	241	485	201	219	303	133	132	0	0	0	13	0	0	359	0
OG0015385.cleaned.NoDups.fa.aln.trimal2.clean	Annotated	33	122	4026	196	4.868	113	0.926	102	0.836	296	10	259	247	107	190	18	172	442	248	101	206	159	297	364	233	100	306	40	35	0	0	0	13	0	0	183	0
OG0015387.cleaned.NoDups.fa.aln.trimal2.clean	Annotated	33	166	5478	172	3.14	157	0.946	127	0.765	418	430	233	272	231	351	171	157	162	337	105	189	298	280	298	321	285	386	131	251	0	0	0	2	0	0	170	0
OG0015483.cleaned.NoDups.fa.aln.trimal2.clean	Annotated	32	98	3136	257	8.195	92	0.939	84	0.857	359	54	156	171	78	221	77	50	161	340	66	35	112	115	176	209	169	227	50	53	0	0	0	4	0	0	253	0
OG0015674.cleaned.NoDups.fa.aln.trimal2.clean	Annotated	28	199	5572	557	9.996	181	0.91	165	0.829	624	48	196	271	164	282	119	140	98	649	112	39	300	179	425	378	257	440	141	153	0	0	0	8	0	0	549	0
OG0015709.cleaned.NoDups.fa.aln.trimal2.clean	Annotated	32	100	3200	160	5	97	0.97	94	0.94	385	20	108	245	127	211	9	139	201	249	88	77	125	142	227	141	182	241	56	67	0	0	0	3	0	0	157	0
OG0015758.cleaned.NoDups.fa.aln.trimal2.clean	Annotated	32	115	3680	207	5.625	110	0.957	102	0.887	404	2	196	377	93	150	2	154	419	376	58	50	202	93	210	161	129	277	59	61	0	0	0	4	0	0	203	0
OG0015817.cleaned.NoDups.fa.aln.trimal2.clean	Annotated	31	148	4588	123	2.681	130	0.878	120	0.811	594	53	297	324	112	213	31	154	217	497	271	56	136	283	360	255	203	323	37	49	0	0	0	3	0	0	120	0
OG0015967.cleaned.NoDups.fa.aln.trimal2.clean	Annotated	28	97	2716	260	9.573	83	0.856	69	0.711	228	19	109	184	57	232	83	74	101	360	14	109	168	97	176	131	58	222	13	21	0	0	0	3	0	0	257	0
OG0015994.cleaned.NoDups.fa.aln.trimal2.clean	Annotated	31	192	5952	328	5.511	164	0.854	107	0.557	448	154	531	299	203	385	250	167	310	393	155	136	393	143	503	394	144	279	128	209	0	0	0	10	0	0	318	0
OG0016000.cleaned.NoDups.fa.aln.trimal2.clean	Annotated	28	147	4116	354	8.601	135	0.918	110	0.748	548	83	164	257	178	215	65	109	91	492	67	39	143	126	277	291	158	365	43	51	0	0	0	10	0	0	344	0
OG0016009.cleaned.NoDups.fa.aln.trimal2.clean	Annotated	30	233	6990	276	3.948	173	0.742	142	0.609	655	74	509	444	279	613	36	287	508	594	96	242	205	138	444	388	271	635	40	256	0	0	0	6	0	0	270	0
OG0016042.cleaned.NoDups.fa.aln.trimal2.clean	Annotated	31	111	3441	187	5.434	98	0.883	92	0.829	492	3	223	192	169	239	2	132	184	295	61	60	240	55	103	178	201	326	46	53	0	0	0	5	0	0	182	0
OG0016054.cleaned.NoDups.fa.aln.trimal2.clean	Dark	31	75	2325	123	5.29	72	0.96	63	0.84	299	17	85	78	110	264	93	78	75	271	96	44	15	80	128	159	70	153	28	59	0	0	0	16	0	0	107	0
OG0016202.cleaned.NoDups.fa.aln.trimal2.clean	Annotated	28	155	4340	577	13.295	144	0.929	134	0.865	409	17	168	169	89	327	64	111	230	215	112	80	380	127	373	305	194	247	82	64	0	0	0	5	0	0	572	0
OG0016294.cleaned.NoDups.fa.aln.trimal2.clean	Annotated	30	219	6570	166	2.527	205	0.936	179	0.817	692	416	201	426	215	484	58	221	234	722	200	82	203	441	411	388	257	556	88	109	0	0	0	5	0	0	161	0
OG0016348.cleaned.NoDups.fa.aln.trimal2.clean	Annotated	29	72	2088	157	7.519	62	0.861	47	0.653	262	14	149	110	86	131	40	18	19	232	38	22	99	68	175	289	76	83	0	20	0	0	0	3	0	0	154	0
OG0016405.cleaned.NoDups.fa.aln.trimal2.clean	Annotated	29	135	3915	442	11.29	122	0.904	109	0.807	476	6	149	297	132	282	102	76	144	276	67	51	141	144	422	155	142	293	35	83	0	0	0	7	0	0	435	0
OG0016436.cleaned.NoDups.fa.aln.trimal2.clean	Annotated	30	194	5820	185	3.179	168	0.866	158	0.814	908	41	362	559	209	355	88	157	336	439	85	105	165	175	309	317	210	494	141	180	0	0	0	5	0	0	180	0
OG0016455.cleaned.NoDups.fa.aln.trimal2.clean	Annotated	30	207	6210	274	4.412	190	0.918	161	0.778	511	745	386	405	175	431	42	187	258	330	153	113	383	169	372	405	252	345	74	200	0	0	0	8	0	0	266	0
OG0016478.cleaned.NoDups.fa.aln.trimal2.clean	Annotated	30	234	7020	724	10.313	202	0.863	174	0.744	526	90	347	441	199	587	169	213	176	637	109	101	505	248	443	409	201	510	196	189	0	0	0	20	0	0	704	0
OG0016556.cleaned.NoDups.fa.aln.trimal2.clean	Annotated	30	169	5070	235	4.635	147	0.87	137	0.811	648	100	117	81	378	415	132	290	189	670	157	94	148	180	205	295	145	365	93	133	0	0	0	1	0	0	234	0
OG0016585.cleaned.NoDups.fa.aln.trimal2.clean	Annotated	30	112	3360	189	5.625	111	0.991	108	0.964	420	66	161	285	140	208	10	143	112	294	38	84	118	123	212	231	152	237	25	112	0	0	0	3	0	0	186	0
OG0016707.cleaned.NoDups.fa.aln.trimal2.clean	Dark	29	58	1682	199	11.831	54	0.931	47	0.81	87	9	123	78	42	111	32	105	83	116	36	25	119	54	188	71	55	93	29	27	0	0	0	3	0	0	196	0
OG0016803.cleaned.NoDups.fa.aln.trimal2.clean	Annotated	29	167	4843	571	11.79	103	0.617	87	0.521	452	112	204	239	326	143	211	155	127	497	75	185	96	145	266	213	169	301	27	329	0	0	0	6	0	0	565	0
OG0016818.cleaned.NoDups.fa.aln.trimal2.clean	Annotated	28	122	3416	175	5.123	115	0.943	101	0.828	260	153	323	283	90	262	89	106	198	298	39	109	143	114	134	165	148	179	30	118	0	0	0	5	0	0	170	0
OG0016820.cleaned.NoDups.fa.aln.trimal2.clean	Annotated	26	70	1820	62	3.407	67	0.957	59	0.843	178	15	68	115	135	101	24	93	101	170	77	57	25	48	122	102	51	162	30	84	0	0	0	5	0	0	57	0
OG0016927.cleaned.NoDups.fa.aln.trimal2.clean	Annotated	25	81	2025	293	14.469	78	0.963	71	0.877	217	38	111	96	79	92	54	38	111	145	31	46	76	38	161	192	81	87	19	20	0	0	0	4	0	0	289	0
OG0016957.cleaned.NoDups.fa.aln.trimal2.clean	Annotated	29	58	1682	36	2.14	45	0.776	40	0.69	123	3	50	107	103	128	10	107	38	127	31	38	60	101	54	153	75	160	138	40	0	0	0	4	0	0	32	0
OG0017087.cleaned.NoDups.fa.aln.trimal2.clean	Dark	28	61	1708	49	2.869	55	0.902	50	0.82	196	2	65	169	55	72	8	72	103	125	26	63	112	115	59	103	100	84	112	18	0	0	0	8	0	0	41	0
OG0017109.cleaned.NoDups.fa.aln.trimal2.clean	Annotated	24	392	9408	4564	48.512	292	0.745	207	0.528	633	25	247	238	334	509	42	113	187	388	47	157	277	225	344	271	224	373	118	92	0	0	0	17	0	0	4547	0
OG0017149.cleaned.NoDups.fa.aln.trimal2.clean	Annotated	25	93	2325	65	2.796	70	0.753	59	0.634	444	57	80	179	29	132	87	52	68	363	31	74	69	59	184	92	35	138	54	33	0	0	0	3	0	0	62	0
OG0017176.cleaned.NoDups.fa.aln.trimal2.clean	Annotated	28	56	1568	72	4.592	48	0.857	43	0.768	175	47	126	140	16	157	31	59	15	236	26	31	39	70	68	85	44	88	34	9	0	0	0	4	0	0	68	0
OG0017177.cleaned.NoDups.fa.aln.trimal2.clean	Annotated	26	221	5746	732	12.739	207	0.937	180	0.814	905	111	269	374	239	207	105	130	182	545	174	48	138	186	258	326	205	404	145	63	0	0	0	11	0	0	721	0
OG0017231.cleaned.NoDups.fa.aln.trimal2.clean	Annotated	27	167	4509	107	2.373	127	0.76	113	0.677	500	3	105	361	220	261	2	211	262	544	201	137	238	125	127	202	311	300	116	176	0	0	0	3	0	0	104	0
OG0017297.cleaned.NoDups.fa.aln.trimal2.clean	Annotated	27	145	3915	140	3.576	114	0.786	97	0.669	255	186	321	181	154	276	145	213	82	262	44	138	197	183	297	126	232	239	33	211	0	0	0	3	0	0	137	0
OG0017301.cleaned.NoDups.fa.aln.trimal2.clean	Annotated	28	77	2156	267	12.384	74	0.961	50	0.649	186	46	114	141	90	115	54	83	146	232	12	25	81	48	140	79	89	156	5	47	0	0	0	1	0	0	266	0
OG0017345.cleaned.NoDups.fa.aln.trimal2.clean	Annotated	19	351	6669	731	10.961	322	0.917	281	0.801	555	82	407	414	216	368	177	223	230	688	185	101	286	236	534	375	214	447	81	119	0	0	0	11	0	0	720	0
OG0017480.cleaned.NoDups.fa.aln.trimal2.clean	Annotated	25	162	4050	334	8.247	136	0.84	101	0.623	521	43	64	144	219	325	107	52	46	595	109	20	201	74	190	296	122	250	185	153	0	0	0	8	0	0	326	0
OG0017546.cleaned.NoDups.fa.aln.trimal2.clean	Dark	25	312	7800	316	4.051	279	0.894	251	0.804	933	96	360	533	345	423	113	243	190	916	202	133	422	277	574	468	269	651	156	180	0	0	0	13	0	0	303	0
OG0017586.cleaned.NoDups.fa.aln.trimal2.clean	Annotated	24	224	5376	48	0.893	182	0.812	176	0.786	536	167	189	90	379	537	72	325	163	693	154	59	230	86	219	364	281	484	119	181	0	0	0	2	0	0	46	0
OG0017597.cleaned.NoDups.fa.aln.trimal2.clean	Annotated	25	210	5250	414	7.886	186	0.886	156	0.743	621	82	337	457	77	359	107	201	234	442	99	137	153	157	335	310	174	381	105	68	0	0	0	5	0	0	409	0
OG0017602.cleaned.NoDups.fa.aln.trimal2.clean	Annotated	27	60	1620	47	2.901	52	0.867	42	0.7	234	72	22	181	70	27	32	34	23	188	8	16	100	135	210	62	26	133	0	0	0	0	0	2	0	0	45	0
OG0017621.cleaned.NoDups.fa.aln.trimal2.clean	Annotated	27	120	3240	426	13.148	119	0.992	112	0.933	350	34	138	201	117	210	66	101	129	314	50	55	81	112	240	219	116	209	40	32	0	0	0	12	0	0	414	0
OG0017659.cleaned.NoDups.fa.aln.trimal2.clean	Annotated	23	120	2760	183	6.63	112	0.933	108	0.9	279	53	158	206	91	114	65	111	151	269	59	72	81	168	147	148	101	205	51	48	0	0	0	0	0	0	183	0
OG0017959.cleaned.NoDups.fa.aln.trimal2.clean	Dark	26	73	1898	62	3.267	71	0.973	63	0.863	260	38	24	26	88	206	19	83	50	174	97	27	112	31	167	131	71	139	57	36	0	0	0	3	0	0	59	0
OG0018008.cleaned.NoDups.fa.aln.trimal2.clean	Annotated	26	98	2548	166	6.515	81	0.827	78	0.796	162	100	179	329	100	145	99	63	248	110	51	32	99	59	81	70	151	117	50	137	0	0	0	4	0	0	162	0
OG0018139.cleaned.NoDups.fa.aln.trimal2.clean	Annotated	26	75	1950	166	8.513	68	0.907	62	0.827	240	0	141	101	132	191	7	100	29	177	33	50	123	92	20	56	71	134	12	75	0	0	0	2	0	0	164	0
OG0018334.cleaned.NoDups.fa.aln.trimal2.clean	Annotated	24	132	3168	233	7.355	122	0.924	111	0.841	476	57	208	161	121	149	89	110	127	252	84	85	201	137	178	162	100	108	21	109	0	0	0	10	0	0	223	0
OG0018340.cleaned.NoDups.fa.aln.trimal2.clean	Annotated	24	110	2640	210	7.955	102	0.927	95	0.864	338	62	80	95	139	165	43	99	36	350	117	20	54	38	155	209	107	247	31	45	0	0	0	2	0	0	208	0
OG0018418.cleaned.NoDups.fa.aln.trimal2.clean	Annotated	24	117	2808	280	9.972	111	0.949	99	0.846	312	45	85	291	39	63	69	57	77	369	67	49	71	202	337	166	70	135	12	12	0	0	0	4	0	0	276	0
OG0018422.cleaned.NoDups.fa.aln.trimal2.clean	Annotated	24	302	7248	361	4.981	298	0.987	283	0.937	908	71	338	631	77	316	136	243	405	731	137	262	105	791	538	411	286	372	47	82	0	0	0	10	0	0	351	0
OG0018427.cleaned.NoDups.fa.aln.trimal2.clean	Annotated	25	149	3725	123	3.302	114	0.765	103	0.691	222	26	456	344	202	236	35	213	192	346	150	131	74	156	210	203	136	171	5	94	0	0	0	3	0	0	120	0
OG0018432.cleaned.NoDups.fa.aln.trimal2.clean	Annotated	25	181	4525	571	12.619	167	0.923	152	0.84	593	64	150	246	151	387	49	63	98	186	41	64	369	160	461	400	176	174	9	113	0	0	0	13	0	0	558	0
OG0018503.cleaned.NoDups.fa.aln.trimal2.clean	Annotated	25	99	2475	200	8.081	83	0.838	53	0.535	225	11	113	238	50	91	2	79	45	285	105	105	211	90	187	253	82	87	0	16	0	0	0	4	0	0	196	0
OG0018637.cleaned.NoDups.fa.aln.trimal2.clean	Annotated	25	104	2600	236	9.077	84	0.808	75	0.721	152	87	91	134	132	112	98	104	179	150	128	114	165	40	208	93	99	155	52	71	0	0	0	17	0	0	219	0
OG0018652.cleaned.NoDups.fa.aln.trimal2.clean	Annotated	24	161	3864	549	14.208	154	0.957	140	0.87	420	66	126	104	154	243	59	101	109	426	191	89	151	118	143	190	199	251	45	130	0	0	0	11	0	0	538	0
OG0018770.cleaned.NoDups.fa.aln.trimal2.clean	Dark	24	111	2664	461	17.305	101	0.91	89	0.802	347	11	104	110	51	173	60	49	16	356	25	19	209	66	178	147	85	136	57	4	0	0	0	8	0	0	453	0
OG0018819.cleaned.NoDups.fa.aln.trimal2.clean	Annotated	24	59	1416	31	2.189	54	0.915	49	0.831	89	5	135	208	123	27	35	55	91	119	47	57	22	58	63	45	43	114	23	26	0	0	0	3	0	0	28	0
OG0018861.cleaned.NoDups.fa.aln.trimal2.clean	Annotated	24	94	2256	91	4.034	72	0.766	66	0.702	287	14	134	274	182	87	48	52	32	214	72	31	13	142	179	109	40	158	30	67	0	0	0	4	0	0	87	0
OG0018875.cleaned.NoDups.fa.aln.trimal2.clean	Dark	24	54	1296	16	1.235	41	0.759	36	0.667	200	31	20	32	57	185	1	55	34	164	50	4	2	41	86	32	93	91	26	76	0	0	0	2	0	0	14	0
OG0018896.cleaned.NoDups.fa.aln.trimal2.clean	Annotated	23	115	2645	199	7.524	109	0.948	78	0.678	120	39	88	154	138	134	67	112	120	270	41	65	129	134	183	139	200	152	20	141	0	0	0	5	0	0	194	0
OG0018934.cleaned.NoDups.fa.aln.trimal2.clean	Annotated	23	185	4255	143	3.361	173	0.935	147	0.795	300	463	289	196	145	366	40	123	91	308	86	142	194	146	224	266	284	155	64	230	0	0	0	5	0	0	138	0
OG0018943.cleaned.NoDups.fa.aln.trimal2.clean	Annotated	20	314	6280	183	2.914	244	0.777	183	0.583	1067	166	263	229	89	610	207	141	126	706	211	275	157	213	318	379	320	495	39	86	0	0	0	2	0	0	181	0
OG0018961.cleaned.NoDups.fa.aln.trimal2.clean	Annotated	24	160	3840	193	5.026	150	0.938	131	0.819	501	30	255	206	44	302	128	160	110	448	86	101	163	158	260	226	148	234	5	82	0	0	0	4	0	0	189	0
OG0019071.cleaned.NoDups.fa.aln.trimal2.clean	Annotated	23	151	3473	95	2.735	120	0.795	113	0.748	407	62	190	144	199	141	120	155	126	361	83	104	174	121	329	143	130	209	80	100	0	0	0	7	0	0	88	0
OG0019075.cleaned.NoDups.fa.aln.trimal2.clean	Annotated	24	129	3096	223	7.203	119	0.922	96	0.744	292	88	188	139	152	313	53	133	136	278	49	84	137	124	189	216	34	140	35	93	0	0	0	7	0	0	216	0
OG0019092.cleaned.NoDups.fa.aln.trimal2.clean	Annotated	24	83	1992	120	6.024	71	0.855	57	0.687	92	18	157	144	50	89	14	53	89	245	10	117	24	126	204	184	78	84	24	70	0	0	0	12	0	0	108	0
OG0019282.cleaned.NoDups.fa.aln.trimal2.clean	Dark	23	77	1771	79	4.461	70	0.909	70	0.909	235	2	64	96	72	130	27	63	58	174	36	35	58	76	182	107	81	136	22	38	0	0	0	4	0	0	75	0
OG0019287.cleaned.NoDups.fa.aln.trimal2.clean	Annotated	22	228	5016	751	14.972	191	0.838	139	0.61	488	58	100	124	191	455	121	205	113	552	154	78	268	81	213	278	165	292	181	148	0	0	0	11	0	0	740	0
OG0019319.cleaned.NoDups.fa.aln.trimal2.clean	Annotated	20	198	3960	296	7.475	183	0.924	118	0.596	399	98	140	382	55	146	70	47	73	584	33	64	211	232	394	290	110	260	49	27	0	0	0	9	0	0	287	0
OG0019408.cleaned.NoDups.fa.aln.trimal2.clean	Annotated	22	61	1342	13	0.969	57	0.934	52	0.852	156	2	35	155	15	53	21	100	53	126	71	37	65	85	143	40	19	82	57	14	0	0	0	0	0	0	13	0
OG0019448.cleaned.NoDups.fa.aln.trimal2.clean	Dark	23	172	3956	136	3.438	164	0.953	150	0.872	525	54	108	408	43	127	88	121	195	441	42	104	36	369	373	234	154	343	21	34	0	0	0	3	0	0	133	0
OG0019470.cleaned.NoDups.fa.aln.trimal2.clean	Annotated	23	119	2737	88	3.215	107	0.899	94	0.79	460	83	30	34	160	329	42	120	40	306	166	26	123	63	58	175	105	194	74	61	0	0	0	0	0	0	88	0
OG0019484.cleaned.NoDups.fa.aln.trimal2.clean	Dark	23	58	1334	29	2.174	52	0.897	45	0.776	199	28	37	100	50	154	14	48	38	132	18	17	44	45	86	69	75	92	26	33	0	0	0	2	0	0	27	0
OG0019576.cleaned.NoDups.fa.aln.trimal2.clean	Annotated	22	200	4400	239	5.432	184	0.92	164	0.82	536	36	271	359	94	261	87	131	190	432	126	114	129	180	234	342	230	333	52	24	0	0	0	3	0	0	236	0
OG0019583.cleaned.NoDups.fa.aln.trimal2.clean	Annotated	23	128	2944	61	2.072	125	0.977	115	0.898	312	27	183	225	45	125	86	105	333	244	87	127	10	213	276	132	158	150	4	41	0	0	0	2	0	0	59	0
OG0019586.cleaned.NoDups.fa.aln.trimal2.clean	Dark	23	144	3312	229	6.914	135	0.938	121	0.84	201	30	166	160	124	256	145	127	112	193	111	96	204	150	327	295	118	134	70	64	0	0	0	7	0	0	222	0
OG0019697.cleaned.NoDups.fa.aln.trimal2.clean	Dark	21	156	3276	457	13.95	143	0.917	128	0.821	339	62	149	208	64	194	120	79	65	258	60	41	184	139	387	141	113	171	24	21	0	0	0	6	0	0	451	0
OG0019705.cleaned.NoDups.fa.aln.trimal2.clean	Dark	20	161	3220	324	10.062	153	0.95	129	0.801	367	49	146	219	128	300	65	72	38	389	24	54	133	85	265	184	105	181	60	32	0	0	0	7	0	0	317	0
OG0019719.cleaned.NoDups.fa.aln.trimal2.clean	Annotated	22	170	3740	213	5.695	157	0.924	143	0.841	442	63	219	360	96	195	5	152	218	355	98	108	138	213	222	233	99	191	61	59	0	0	0	5	0	0	208	0
OG0019725.cleaned.NoDups.fa.aln.trimal2.clean	Annotated	19	489	9291	2157	23.216	355	0.726	250	0.511	717	239	514	447	164	565	174	159	285	573	134	128	490	357	620	368	226	557	259	158	0	0	0	7	0	0	2150	0
OG0019784.cleaned.NoDups.fa.aln.trimal2.clean	Annotated	22	63	1386	36	2.597	47	0.746	38	0.603	82	12	89	128	43	57	32	75	57	174	16	48	126	40	154	35	19	78	46	39	0	0	0	0	0	0	36	0
OG0019836.cleaned.NoDups.fa.aln.trimal2.clean	Annotated	21	155	3255	523	16.068	137	0.884	124	0.8	334	41	148	157	54	322	36	110	135	188	83	29	298	79	132	193	125	175	6	87	0	0	0	3	0	0	520	0
OG0019850.cleaned.NoDups.fa.aln.trimal2.clean	Annotated	22	114	2508	247	9.848	93	0.816	63	0.553	217	54	100	90	91	215	34	45	97	160	62	68	104	186	154	235	179	98	23	49	0	0	0	4	0	0	243	0
OG0019885.cleaned.NoDups.fa.aln.trimal2.clean	Annotated	19	122	2318	92	3.969	104	0.852	80	0.656	368	0	80	129	71	149	28	46	90	174	74	50	196	83	203	147	60	133	24	121	0	0	0	4	0	0	88	0
OG0019888.cleaned.NoDups.fa.aln.trimal2.clean	Annotated	20	221	4420	320	7.24	216	0.977	192	0.869	873	89	163	435	33	176	67	68	92	482	70	63	79	231	503	241	129	216	60	30	0	0	0	16	0	0	304	0
OG0019900.cleaned.NoDups.fa.aln.trimal2.clean	Annotated	22	191	4202	537	12.78	167	0.874	128	0.67	531	88	264	182	122	259	85	66	109	427	42	112	218	151	284	199	187	256	56	27	0	0	0	9	0	0	528	0
OG0019905.cleaned.NoDups.fa.aln.trimal2.clean	Annotated	22	188	4136	30	0.725	179	0.952	168	0.894	452	31	315	388	119	156	117	134	185	428	109	199	33	367	329	280	245	190	1	28	0	0	0	1	0	0	29	0
OG0019906.cleaned.NoDups.fa.aln.trimal2.clean	Annotated	22	109	2398	271	11.301	100	0.917	77	0.706	426	33	68	226	32	88	79	99	29	183	51	14	79	70	212	106	92	136	52	52	0	0	0	0	0	0	271	0
OG0019941.cleaned.NoDups.fa.aln.trimal2.clean	Annotated	19	154	2926	108	3.691	136	0.883	106	0.688	328	77	181	184	58	217	36	140	146	378	88	162	131	110	99	135	101	203	15	29	0	0	0	4	0	0	104	0
OG0019960.cleaned.NoDups.fa.aln.trimal2.clean	Annotated	19	184	3496	315	9.01	173	0.94	155	0.842	504	27	149	266	64	256	37	88	56	364	81	45	169	84	169	251	140	300	87	44	0	0	0	5	0	0	310	0
OG0019992.cleaned.NoDups.fa.aln.trimal2.clean	Annotated	22	138	3036	290	9.552	110	0.797	79	0.572	140	120	103	216	230	201	124	77	233	140	67	36	169	120	251	157	110	86	38	128	0	0	0	2	0	0	288	0
OG0020003.cleaned.NoDups.fa.aln.trimal2.clean	Annotated	17	255	4335	437	10.081	222	0.871	187	0.733	548	183	181	196	183	373	64	158	86	522	63	47	129	106	206	230	133	340	84	66	0	0	0	21	0	0	416	0
OG0020019.cleaned.NoDups.fa.aln.trimal2.clean	Dark	21	33	693	4	0.577	31	0.939	23	0.697	128	6	22	34	37	57	17	10	19	41	22	15	55	14	56	32	15	24	36	49	0	0	0	1	0	0	3	0
OG0020105.cleaned.NoDups.fa.aln.trimal2.clean	Annotated	22	66	1452	96	6.612	57	0.864	53	0.803	120	1	78	133	100	132	2	49	101	123	5	68	39	63	82	38	35	61	49	77	0	0	0	8	0	0	88	0
OG0020210.cleaned.NoDups.fa.aln.trimal2.clean	Annotated	19	246	4674	424	9.071	205	0.833	173	0.703	600	183	187	294	123	353	9	90	152	407	81	40	370	192	270	213	123	341	99	123	0	0	0	11	0	0	413	0
OG0020261.cleaned.NoDups.fa.aln.trimal2.clean	Annotated	16	176	2816	164	5.824	159	0.903	141	0.801	368	52	149	215	79	142	37	79	111	266	96	78	187	102	223	130	103	102	48	85	0	0	0	1	0	0	163	0
OG0020361.cleaned.NoDups.fa.aln.trimal2.clean	Annotated	18	135	2430	123	5.062	125	0.926	103	0.763	315	17	112	221	49	56	38	62	70	356	46	26	148	159	267	97	48	190	19	11	0	0	0	1	0	0	122	0
OG0020382.cleaned.NoDups.fa.aln.trimal2.clean	Dark	21	110	2310	203	8.788	99	0.9	84	0.764	363	2	97	215	34	112	49	38	91	217	56	53	109	90	116	224	88	117	6	30	0	0	0	4	0	0	199	0
OG0020391.cleaned.NoDups.fa.aln.trimal2.clean	Annotated	20	124	2480	194	7.823	108	0.871	79	0.637	231	7	115	269	10	199	68	16	118	270	54	20	105	138	179	149	86	179	51	22	0	0	0	2	0	0	192	0
OG0020399.cleaned.NoDups.fa.aln.trimal2.clean	Annotated	21	95	1995	106	5.313	89	0.937	81	0.853	228	68	94	254	5	85	22	32	136	328	23	9	35	137	206	73	46	99	5	4	0	0	0	6	0	0	100	0
OG0020416.cleaned.NoDups.fa.aln.trimal2.clean	Dark	19	430	8170	2371	29.021	375	0.872	290	0.674	809	68	216	445	157	453	125	126	146	547	72	92	432	231	532	427	257	474	87	103	0	0	0	14	0	0	2357	0
OG0020469.cleaned.NoDups.fa.aln.trimal2.clean	Annotated	21	93	1953	76	3.891	82	0.882	63	0.677	176	24	153	108	65	236	23	77	115	128	51	34	52	57	144	141	73	119	23	78	0	0	0	1	0	0	75	0
OG0020473.cleaned.NoDups.fa.aln.trimal2.clean	Annotated	20	135	2700	419	15.519	129	0.956	114	0.844	212	20	102	92	66	231	63	28	93	118	64	45	226	95	177	272	165	94	83	35	0	0	0	5	0	0	414	0
OG0020520.cleaned.NoDups.fa.aln.trimal2.clean	Annotated	21	88	1848	83	4.491	86	0.977	80	0.909	192	24	126	92	26	102	36	31	80	322	27	26	73	139	143	111	50	115	24	26	0	0	0	4	0	0	79	0
OG0020620.cleaned.NoDups.fa.aln.trimal2.clean	Annotated	17	231	3927	356	9.065	227	0.983	187	0.81	560	23	159	502	18	123	84	96	82	433	34	38	39	307	516	196	108	196	46	11	0	0	0	13	0	0	343	0
OG0020624.cleaned.NoDups.fa.aln.trimal2.clean	Annotated	21	108	2268	68	2.998	97	0.898	76	0.704	262	26	81	162	63	140	37	119	83	252	119	6	41	147	162	100	149	175	51	25	0	0	0	4	0	0	64	0
OG0020628.cleaned.NoDups.fa.aln.trimal2.clean	Annotated	21	1001	21021	9901	47.101	938	0.937	708	0.707	1430	236	502	721	205	877	212	186	333	700	148	184	1082	554	1019	1433	566	479	171	82	0	0	0	22	0	0	9879	0
OG0020767.cleaned.NoDups.fa.aln.trimal2.clean	Annotated	20	143	2860	481	16.818	139	0.972	121	0.846	312	35	131	186	42	141	105	32	87	123	32	76	159	123	269	190	113	81	123	19	0	0	0	5	0	0	476	0
OG0020773.cleaned.NoDups.fa.aln.trimal2.clean	Annotated	19	59	1121	99	8.831	55	0.932	49	0.831	155	8	48	44	15	87	10	19	108	67	18	28	46	39	155	51	33	38	23	30	0	0	0	3	0	0	96	0
OG0020779.cleaned.NoDups.fa.aln.trimal2.clean	Annotated	13	728	9464	6560	69.315	229	0.315	133	0.183	243	61	124	202	113	319	84	101	115	261	44	55	167	111	178	236	139	246	58	47	0	0	0	4	0	0	6556	0
OG0020825.cleaned.NoDups.fa.aln.trimal2.clean	Annotated	18	147	2646	306	11.565	126	0.857	107	0.728	289	49	84	174	111	149	87	55	67	252	37	12	109	80	282	155	98	191	22	37	0	0	0	8	0	0	298	0
OG0020843.cleaned.NoDups.fa.aln.trimal2.clean	Annotated	20	183	3660	552	15.082	164	0.896	136	0.743	354	97	86	229	115	260	50	76	95	422	60	42	69	158	303	255	113	247	39	38	0	0	0	16	0	0	536	0
OG0020867.cleaned.NoDups.fa.aln.trimal2.clean	Annotated	20	148	2960	217	7.331	127	0.858	110	0.743	221	32	197	239	103	273	69	113	87	264	34	56	140	60	153	167	148	186	110	91	0	0	0	8	0	0	209	0
OG0020871.cleaned.NoDups.fa.aln.trimal2.clean	Annotated	18	198	3564	326	9.147	162	0.818	130	0.657	288	124	125	227	147	257	100	184	59	347	43	90	199	109	187	195	128	333	17	79	0	0	0	6	0	0	320	0
OG0020874.cleaned.NoDups.fa.aln.trimal2.clean	Annotated	20	193	3860	197	5.104	161	0.834	130	0.674	653	61	132	290	123	321	105	45	95	401	50	27	165	172	249	291	116	289	38	40	0	0	0	4	0	0	193	0
OG0020905.cleaned.NoDups.fa.aln.trimal2.clean	Annotated	17	166	2822	160	5.67	113	0.681	76	0.458	268	45	173	179	159	296	93	45	29	199	57	27	243	74	226	140	94	180	64	71	0	0	0	2	0	0	158	0
OG0020919.cleaned.NoDups.fa.aln.trimal2.clean	Annotated	20	61	1220	23	1.885	58	0.951	33	0.541	101	35	47	54	22	109	51	44	67	113	29	22	66	74	131	86	33	84	4	25	0	0	0	2	0	0	21	0
OG0020937.cleaned.NoDups.fa.aln.trimal2.clean	Annotated	16	198	3168	167	5.271	177	0.894	153	0.773	521	81	126	177	172	119	89	71	72	299	74	60	92	125	280	197	86	227	77	56	0	0	0	2	0	0	165	0
OG0020984.cleaned.NoDups.fa.aln.trimal2.clean	Annotated	17	184	3128	428	13.683	148	0.804	113	0.614	235	50	133	177	117	271	13	88	44	288	43	30	193	57	205	193	108	278	135	42	0	0	0	4	0	0	424	0
OG0020999.cleaned.NoDups.fa.aln.trimal2.clean	Annotated	19	473	8987	668	7.433	392	0.829	279	0.59	775	295	356	489	385	515	248	150	128	1078	143	248	427	329	674	626	383	686	236	148	0	0	0	14	0	0	654	0
OG0021006.cleaned.NoDups.fa.aln.trimal2.clean	Annotated	18	84	1512	134	8.862	73	0.869	58	0.69	147	14	57	71	33	107	23	21	66	76	34	41	105	41	257	100	24	106	38	17	0	0	0	1	0	0	133	0
OG0021092.cleaned.NoDups.fa.aln.trimal2.clean	Annotated	19	249	4731	207	4.375	216	0.867	179	0.719	577	236	187	263	104	285	129	111	78	682	92	41	203	179	315	318	107	449	86	82	0	0	0	11	0	0	196	0
OG0021141.cleaned.NoDups.fa.aln.trimal2.clean	Dark	19	91	1729	177	10.237	78	0.857	72	0.791	262	3	141	183	30	110	1	40	69	40	17	31	64	64	54	227	75	123	2	16	0	0	0	10	0	0	167	0
OG0021154.cleaned.NoDups.fa.aln.trimal2.clean	Annotated	19	163	3097	223	7.201	128	0.785	116	0.712	245	49	176	172	208	168	28	78	167	194	43	95	199	50	213	195	99	342	56	97	0	0	0	8	0	0	215	0
OG0021296.cleaned.NoDups.fa.aln.trimal2.clean	Annotated	18	160	2880	151	5.243	140	0.875	92	0.575	207	59	164	173	158	155	57	85	76	287	81	94	195	87	146	184	213	170	83	55	0	0	0	7	0	0	144	0
OG0021298.cleaned.NoDups.fa.aln.trimal2.clean	Annotated	17	234	3978	153	3.846	191	0.816	176	0.752	480	195	193	421	101	228	107	98	169	471	81	138	129	124	266	193	89	202	59	81	0	0	0	2	0	0	151	0
OG0021307.cleaned.NoDups.fa.aln.trimal2.clean	Dark	18	110	1980	241	12.172	105	0.955	85	0.773	184	25	99	133	70	100	43	21	59	140	38	41	117	84	193	153	95	101	21	22	0	0	0	5	0	0	236	0
OG0021310.cleaned.NoDups.fa.aln.trimal2.clean	Annotated	19	65	1235	35	2.834	58	0.892	50	0.769	74	85	63	51	81	71	66	45	43	90	43	45	36	37	101	65	40	134	8	22	0	0	0	4	0	0	31	0
OG0021342.cleaned.NoDups.fa.aln.trimal2.clean	Annotated	18	157	2826	371	13.128	151	0.962	135	0.86	285	75	125	174	39	194	61	73	122	298	50	42	180	90	134	174	96	170	33	40	0	0	0	13	0	0	358	0
OG0021349.cleaned.NoDups.fa.aln.trimal2.clean	Annotated	17	143	2431	238	9.79	128	0.895	108	0.755	299	19	178	158	78	164	31	35	106	225	61	32	99	121	172	157	82	115	1	60	0	0	0	0	0	0	238	0
OG0021354.cleaned.NoDups.fa.aln.trimal2.clean	Annotated	19	158	3002	407	13.558	151	0.956	143	0.905	305	28	118	113	93	220	110	23	86	157	61	81	172	96	243	293	195	94	71	36	0	0	0	10	0	0	397	0
OG0021364.cleaned.NoDups.fa.aln.trimal2.clean	Annotated	19	160	3040	38	1.25	156	0.975	147	0.919	320	34	146	336	67	122	91	80	155	350	98	68	98	199	326	131	108	172	49	52	0	0	0	4	0	0	34	0
OG0021421.cleaned.NoDups.fa.aln.trimal2.clean	Dark	18	104	1872	305	16.293	99	0.952	79	0.76	193	76	122	176	45	95	20	33	85	162	20	18	105	49	118	74	62	78	19	17	0	0	0	3	0	0	302	0
OG0021456.cleaned.NoDups.fa.aln.trimal2.clean	Dark	19	37	703	11	1.565	32	0.865	27	0.73	81	1	42	28	75	58	0	65	7	87	16	62	22	16	2	6	52	38	4	30	0	0	0	1	0	0	10	0
OG0021461.cleaned.NoDups.fa.aln.trimal2.clean	Annotated	18	126	2268	210	9.259	91	0.722	71	0.563	186	36	185	190	85	129	30	54	89	118	33	35	84	80	192	85	75	223	26	123	0	0	0	5	0	0	205	0
OG0021475.cleaned.NoDups.fa.aln.trimal2.clean	Annotated	19	161	3059	315	10.297	148	0.919	130	0.807	230	49	167	224	126	176	48	70	187	293	69	64	127	123	152	177	134	187	61	80	0	0	0	2	0	0	313	0
OG0021500.cleaned.NoDups.fa.aln.trimal2.clean	Annotated	19	101	1919	149	7.764	88	0.871	84	0.832	329	13	68	57	33	258	3	47	58	159	35	34	71	69	115	101	84	169	28	39	0	0	0	6	0	0	143	0
OG0021509.cleaned.NoDups.fa.aln.trimal2.clean	Dark	19	48	912	25	2.741	36	0.75	28	0.583	114	1	34	78	39	26	11	25	53	120	3	17	19	36	93	74	31	73	3	37	0	0	0	0	0	0	25	0
OG0021519.cleaned.NoDups.fa.aln.trimal2.clean	Annotated	17	169	2873	316	10.999	148	0.876	112	0.663	390	97	171	141	61	238	75	86	72	295	59	32	95	73	137	187	93	179	57	19	0	0	0	3	0	0	313	0
OG0021530.cleaned.NoDups.fa.aln.trimal2.clean	Annotated	18	119	2142	164	7.656	107	0.899	87	0.731	141	70	96	121	67	100	39	85	91	261	36	24	79	182	150	155	103	168	5	5	0	0	0	5	0	0	159	0
OG0021531.cleaned.NoDups.fa.aln.trimal2.clean	Annotated	17	200	3400	217	6.382	152	0.76	99	0.495	257	19	195	153	174	210	69	102	71	378	108	128	148	151	269	206	130	293	20	102	0	0	0	0	0	0	217	0
OG0021542.cleaned.NoDups.fa.aln.trimal2.clean	Annotated	17	142	2414	97	4.018	122	0.859	85	0.599	280	29	176	171	138	228	50	28	32	312	78	43	70	73	144	150	93	148	36	38	0	0	0	2	0	0	95	0
OG0021552.cleaned.NoDups.fa.aln.trimal2.clean	Annotated	15	157	2355	260	11.04	124	0.79	95	0.605	127	88	142	149	60	183	41	58	54	253	38	39	112	43	117	148	95	210	63	75	0	0	0	2	0	0	258	0
OG0021556.cleaned.NoDups.fa.aln.trimal2.clean	Dark	17	134	2278	189	8.297	126	0.94	116	0.866	191	143	133	135	70	136	35	38	71	195	31	63	161	69	112	186	133	121	3	63	0	0	0	3	0	0	186	0
OG0021560.cleaned.NoDups.fa.aln.trimal2.clean	Annotated	17	104	1768	66	3.733	89	0.856	67	0.644	116	70	71	126	23	165	66	48	124	110	57	29	53	92	102	113	112	135	50	40	0	0	0	2	0	0	64	0
OG0021566.cleaned.NoDups.fa.aln.trimal2.clean	Annotated	16	174	2784	197	7.076	133	0.764	107	0.615	152	37	183	129	184	207	89	96	164	199	57	98	181	121	133	147	133	101	85	91	0	0	0	4	0	0	193	0
OG0021625.cleaned.NoDups.fa.aln.trimal2.clean	Annotated	19	48	912	88	9.649	46	0.958	38	0.792	61	29	54	64	12	42	19	26	57	87	19	31	38	45	36	90	43	49	19	3	0	0	0	1	0	0	87	0
OG0021632.cleaned.NoDups.fa.aln.trimal2.clean	Annotated	16	457	7312	495	6.77	376	0.823	290	0.635	629	166	365	457	320	391	151	261	514	622	157	279	342	179	444	396	241	522	166	215	0	0	0	6	0	0	489	0
OG0021635.cleaned.NoDups.fa.aln.trimal2.clean	Annotated	17	906	15402	804	5.22	628	0.693	530	0.585	1614	474	725	990	684	1125	538	416	394	1399	265	240	1062	545	1142	876	549	875	441	244	0	0	0	4	0	0	800	0
OG0021651.cleaned.NoDups.fa.aln.trimal2.clean	Annotated	14	152	2128	127	5.968	136	0.895	123	0.809	260	31	51	55	151	110	90	103	41	285	55	42	94	83	27	104	61	191	58	109	0	0	0	1	0	0	126	0
OG0021695.cleaned.NoDups.fa.aln.trimal2.clean	Annotated	19	126	2394	112	4.678	113	0.897	95	0.754	139	12	81	111	97	165	130	88	133	230	55	39	166	54	213	98	169	147	61	94	0	0	0	11	0	0	101	0
OG0021706.cleaned.NoDups.fa.aln.trimal2.clean	Annotated	19	46	874	5	0.572	33	0.717	28	0.609	65	6	37	67	87	19	40	17	34	125	7	21	11	32	44	11	28	86	59	73	0	0	0	1	0	0	4	0
OG0021709.cleaned.NoDups.fa.aln.trimal2.clean	Dark	19	127	2413	119	4.932	106	0.835	94	0.74	213	135	177	181	59	172	86	65	120	144	42	76	126	68	143	127	85	184	41	50	0	0	0	4	0	0	115	0
OG0021710.cleaned.NoDups.fa.aln.trimal2.clean	Annotated	19	103	1957	131	6.694	93	0.903	76	0.738	157	21	56	69	33	258	66	38	48	191	36	23	116	43	186	168	123	111	32	51	0	0	0	2	0	0	129	0
OG0021711.cleaned.NoDups.fa.aln.trimal2.clean	Dark	13	188	2444	21	0.859	167	0.888	136	0.723	264	24	168	146	27	178	91	68	40	400	33	47	136	107	185	104	55	325	11	14	0	0	0	5	0	0	16	0
OG0021737.cleaned.NoDups.fa.aln.trimal2.clean	Annotated	19	136	2584	211	8.166	108	0.794	93	0.684	183	177	174	131	57	202	49	34	110	220	64	85	120	91	88	160	154	176	46	52	0	0	0	4	0	0	207	0
OG0021757.cleaned.NoDups.fa.aln.trimal2.clean	Annotated	18	161	2898	386	13.32	150	0.932	124	0.77	296	137	72	120	75	317	16	106	182	210	44	97	123	55	132	151	117	218	28	16	0	0	0	2	0	0	384	0
OG0021799.cleaned.NoDups.fa.aln.trimal2.clean	Annotated	19	392	7448	486	6.525	318	0.811	280	0.714	758	169	307	478	166	840	203	142	84	778	133	112	324	231	595	518	257	523	217	127	0	0	0	14	0	0	472	0
OG0021804.cleaned.NoDups.fa.aln.trimal2.clean	Annotated	15	195	2925	1006	34.393	166	0.851	105	0.538	228	35	82	106	26	179	86	39	62	158	45	20	176	62	142	204	60	149	39	21	0	0	0	10	0	0	996	0
OG0021921.cleaned.NoDups.fa.aln.trimal2.clean	Dark	18	175	3150	694	22.032	172	0.983	145	0.829	317	46	149	103	25	176	146	53	24	314	37	21	208	107	227	129	47	294	21	12	0	0	0	8	0	0	686	0
OG0021949.cleaned.NoDups.fa.aln.trimal2.clean	Dark	18	187	3366	225	6.684	172	0.92	147	0.786	404	155	174	159	94	179	24	118	75	363	102	51	161	123	182	191	115	245	67	159	0	0	0	8	0	0	217	0
OG0021951.cleaned.NoDups.fa.aln.trimal2.clean	Annotated	18	121	2178	103	4.729	105	0.868	96	0.793	371	66	63	111	65	186	38	26	87	214	61	57	64	122	99	140	110	148	3	44	0	0	0	1	0	0	102	0
OG0021953.cleaned.NoDups.fa.aln.trimal2.clean	Annotated	17	170	2890	563	19.481	115	0.676	87	0.512	321	7	201	129	163	103	29	109	76	354	46	76	98	68	69	134	65	151	85	43	0	0	0	14	0	0	549	0
OG0021955.cleaned.NoDups.fa.aln.trimal2.clean	Annotated	18	210	3780	304	8.042	164	0.781	135	0.643	373	125	120	91	190	335	77	178	101	448	85	28	108	87	189	208	136	330	158	109	0	0	0	9	0	0	295	0
OG0021970.cleaned.NoDups.fa.aln.trimal2.clean	Dark	18	56	1008	47	4.663	53	0.946	51	0.911	93	0	64	71	4	62	24	43	62	95	35	33	50	93	51	52	30	72	18	9	0	0	0	1	0	0	46	0
OG0021976.cleaned.NoDups.fa.aln.trimal2.clean	Dark	18	104	1872	109	5.823	99	0.952	92	0.885	393	12	60	54	111	167	9	59	32	172	20	33	130	24	81	134	59	167	14	32	0	0	0	7	0	0	102	0
OG0021979.cleaned.NoDups.fa.aln.trimal2.clean	Annotated	16	284	4544	433	9.529	240	0.845	176	0.62	365	76	173	217	139	161	117	254	126	615	118	76	219	194	286	240	187	330	123	95	0	0	0	5	0	0	428	0
OG0021982.cleaned.NoDups.fa.aln.trimal2.clean	Annotated	18	117	2106	100	4.748	100	0.855	61	0.521	138	18	80	127	124	167	3	67	42	279	12	35	149	85	133	177	148	151	55	16	0	0	0	5	0	0	95	0
OG0022001.cleaned.NoDups.fa.aln.trimal2.clean	Annotated	17	154	2618	136	5.195	151	0.981	136	0.883	235	12	126	133	68	201	39	163	81	281	52	65	120	97	119	237	152	217	46	38	0	0	0	1	0	0	135	0
OG0022025.cleaned.NoDups.fa.aln.trimal2.clean	Annotated	12	247	2964	637	21.491	185	0.749	120	0.486	210	37	145	232	100	175	39	40	66	370	36	15	133	86	213	111	79	163	33	44	0	0	0	9	0	0	628	0
OG0022026.cleaned.NoDups.fa.aln.trimal2.clean	Annotated	16	145	2320	97	4.181	107	0.738	89	0.614	266	23	80	58	137	257	45	129	17	330	31	35	158	37	49	108	98	212	66	87	0	0	0	1	0	0	96	0
OG0022043.cleaned.NoDups.fa.aln.trimal2.clean	Annotated	13	450	5850	1268	21.675	405	0.9	257	0.571	662	78	310	301	94	311	130	113	171	540	93	133	204	168	307	241	215	337	101	73	0	0	0	6	0	0	1262	0
OG0022056.cleaned.NoDups.fa.aln.trimal2.clean	Annotated	18	84	1512	97	6.415	79	0.94	71	0.845	182	67	80	84	37	125	25	32	57	110	32	23	77	65	132	88	55	85	22	37	0	0	0	3	0	0	94	0
OG0022065.cleaned.NoDups.fa.aln.trimal2.clean	Annotated	18	225	4050	81	2	201	0.893	174	0.773	398	43	351	476	255	201	78	177	331	327	116	100	56	125	274	214	129	277	2	39	0	0	0	2	0	0	79	0
OG0022090.cleaned.NoDups.fa.aln.trimal2.clean	Annotated	15	286	4290	265	6.177	238	0.832	150	0.524	404	123	169	268	125	311	148	96	114	515	80	40	212	123	323	174	210	367	59	164	0	0	0	7	0	0	258	0
OG0022129.cleaned.NoDups.fa.aln.trimal2.clean	Annotated	17	94	1598	174	10.889	63	0.67	44	0.468	94	40	145	91	60	200	26	25	31	99	6	6	160	46	83	57	33	172	32	18	0	0	0	5	0	0	169	0
OG0022160.cleaned.NoDups.fa.aln.trimal2.clean	Annotated	18	44	792	28	3.535	35	0.795	27	0.614	78	39	4	46	40	79	0	21	6	154	20	1	42	19	27	47	49	52	24	16	0	0	0	0	0	0	28	0
OG0022164.cleaned.NoDups.fa.aln.trimal2.clean	Annotated	18	116	2088	137	6.561	99	0.853	83	0.716	231	103	105	123	41	168	37	46	39	255	33	34	65	95	169	103	88	121	67	28	0	0	0	2	0	0	135	0
OG0022208.cleaned.NoDups.fa.aln.trimal2.clean	Annotated	17	178	3026	85	2.809	132	0.742	100	0.562	250	24	80	290	110	264	76	84	89	358	35	35	119	125	285	133	177	305	40	62	0	0	0	5	0	0	80	0
OG0022229.cleaned.NoDups.fa.aln.trimal2.clean	Annotated	18	140	2520	33	1.31	125	0.893	115	0.821	320	52	53	75	110	248	19	102	91	385	79	39	153	97	99	119	124	196	64	62	0	0	0	0	0	0	33	0
OG0022265.cleaned.NoDups.fa.aln.trimal2.clean	Dark	17	49	833	42	5.042	45	0.918	35	0.714	45	5	41	64	40	35	6	16	86	85	29	30	33	39	61	92	38	19	17	10	0	0	0	4	0	0	38	0
OG0022294.cleaned.NoDups.fa.aln.trimal2.clean	Dark	18	78	1404	164	11.681	69	0.885	56	0.718	171	0	24	13	59	164	29	71	48	86	45	18	131	58	79	74	46	104	2	18	0	0	0	7	0	0	157	0
OG0022303.cleaned.NoDups.fa.aln.trimal2.clean	Dark	17	93	1581	53	3.352	79	0.849	62	0.667	256	38	61	246	4	44	14	13	29	225	26	24	2	129	226	67	33	59	16	16	0	0	0	2	0	0	51	0
OG0022310.cleaned.NoDups.fa.aln.trimal2.clean	Dark	18	99	1782	46	2.581	81	0.818	57	0.576	162	62	97	97	65	140	40	77	55	160	44	44	45	117	153	86	73	108	48	63	0	0	0	2	0	0	44	0
OG0022316.cleaned.NoDups.fa.aln.trimal2.clean	Dark	18	86	1548	37	2.39	70	0.814	58	0.674	186	54	102	151	9	150	15	34	61	119	53	19	31	70	187	72	68	84	0	46	0	0	0	2	0	0	35	0
OG0022348.cleaned.NoDups.fa.aln.trimal2.clean	Annotated	16	186	2976	197	6.62	168	0.903	132	0.71	202	98	192	125	131	137	70	132	110	285	56	87	142	70	217	219	139	211	94	62	0	0	0	1	0	0	196	0
OG0022359.cleaned.NoDups.fa.aln.trimal2.clean	Dark	18	68	1224	32	2.614	61	0.897	57	0.838	132	11	61	174	12	52	17	39	49	207	23	12	31	78	137	61	14	77	0	5	0	0	0	4	0	0	28	0
OG0022553.cleaned.NoDups.fa.aln.trimal2.clean	Dark	17	113	1921	85	4.425	102	0.903	86	0.761	231	86	82	82	166	120	6	120	25	246	100	13	73	27	41	134	91	149	32	12	0	0	0	2	0	0	83	0
OG0022563.cleaned.NoDups.fa.aln.trimal2.clean	Annotated	15	185	2775	234	8.432	165	0.892	103	0.557	284	34	95	148	107	192	43	52	36	361	37	44	164	60	285	198	80	171	63	87	0	0	0	3	0	0	231	0
OG0022580.cleaned.NoDups.fa.aln.trimal2.clean	Annotated	14	248	3472	505	14.545	121	0.488	87	0.351	443	50	108	156	64	317	51	115	166	364	62	44	136	102	147	256	96	230	37	23	0	0	0	8	0	0	497	0
OG0022612.cleaned.NoDups.fa.aln.trimal2.clean	Annotated	15	186	2790	265	9.498	147	0.79	111	0.597	235	28	168	199	123	129	10	86	66	196	26	54	130	107	198	179	126	295	56	114	0	0	0	8	0	0	257	0
OG0022619.cleaned.NoDups.fa.aln.trimal2.clean	Dark	17	131	2227	75	3.368	113	0.863	100	0.763	317	20	212	302	45	106	12	24	164	135	48	45	81	100	331	74	41	60	2	33	0	0	0	5	0	0	70	0
OG0022641.cleaned.NoDups.fa.aln.trimal2.clean	Annotated	15	124	1860	36	1.935	78	0.629	57	0.46	195	12	107	55	137	221	49	66	48	112	36	91	123	32	69	145	110	87	44	85	0	0	0	1	0	0	35	0
OG0022654.cleaned.NoDups.fa.aln.trimal2.clean	Dark	13	182	2366	70	2.959	172	0.945	132	0.725	377	71	70	104	109	162	56	63	27	328	43	12	92	96	170	184	98	191	23	20	0	0	0	1	0	0	69	0
OG0022668.cleaned.NoDups.fa.aln.trimal2.clean	Annotated	16	354	5664	355	6.268	275	0.777	227	0.641	604	35	378	415	101	360	61	209	193	602	114	116	352	114	549	314	239	428	94	31	0	0	0	6	0	0	349	0
OG0022692.cleaned.NoDups.fa.aln.trimal2.clean	Annotated	16	207	3312	907	27.385	197	0.952	142	0.686	229	26	111	145	80	185	88	46	110	188	55	59	163	88	225	236	143	126	51	51	0	0	0	13	0	0	894	0
OG0022702.cleaned.NoDups.fa.aln.trimal2.clean	Annotated	14	184	2576	256	9.938	172	0.935	96	0.522	251	40	89	227	72	152	32	76	54	293	42	31	142	57	223	138	72	237	28	64	0	0	0	3	0	0	253	0
OG0022708.cleaned.NoDups.fa.aln.trimal2.clean	Annotated	17	120	2040	179	8.775	114	0.95	99	0.825	178	11	106	184	84	166	17	61	144	156	29	20	124	73	126	122	78	131	20	31	0	0	0	9	0	0	170	0
OG0022750.cleaned.NoDups.fa.aln.trimal2.clean	Dark	16	161	2576	27	1.048	149	0.925	118	0.733	266	26	181	258	29	200	74	67	54	387	6	18	134	117	179	50	45	443	2	13	0	0	0	10	0	0	17	0
OG0022752.cleaned.NoDups.fa.aln.trimal2.clean	Annotated	17	78	1326	88	6.637	56	0.718	44	0.564	132	16	56	132	49	58	50	40	29	157	26	35	49	61	126	62	35	86	29	10	0	0	0	2	0	0	86	0
OG0022786.cleaned.NoDups.fa.aln.trimal2.clean	Annotated	15	176	2640	170	6.439	140	0.795	114	0.648	384	132	140	167	65	146	49	50	46	155	31	28	93	79	290	194	139	146	107	29	0	0	0	2	0	0	168	0
OG0022824.cleaned.NoDups.fa.aln.trimal2.clean	Annotated	17	100	1700	113	6.647	91	0.91	82	0.82	202	19	29	73	68	144	7	103	68	188	20	72	106	48	55	77	93	152	25	38	0	0	0	4	0	0	109	0
OG0022830.cleaned.NoDups.fa.aln.trimal2.clean	Annotated	17	83	1411	275	19.49	78	0.94	62	0.747	156	31	23	58	9	67	8	27	44	122	24	52	109	42	167	99	28	57	12	1	0	0	0	4	0	0	271	0
OG0022868.cleaned.NoDups.fa.aln.trimal2.clean	Annotated	16	48	768	22	2.865	39	0.812	36	0.75	50	77	70	72	33	28	10	16	56	19	61	23	34	64	49	16	27	17	2	22	0	0	0	1	0	0	21	0
OG0022921.cleaned.NoDups.fa.aln.trimal2.clean	Annotated	17	86	1462	95	6.498	73	0.849	50	0.581	109	16	87	92	62	102	118	76	71	123	20	25	46	55	93	70	50	85	46	21	0	0	0	2	0	0	93	0
OG0022924.cleaned.NoDups.fa.aln.trimal2.clean	Dark	15	347	5205	313	6.013	327	0.942	277	0.798	869	124	85	59	157	547	83	232	26	878	164	33	168	105	168	366	203	527	44	54	0	0	0	2	0	0	311	0
OG0022959.cleaned.NoDups.fa.aln.trimal2.clean	Dark	17	78	1326	88	6.637	70	0.897	60	0.769	186	14	23	98	32	95	14	47	48	98	22	16	89	38	136	109	64	80	29	0	0	0	0	3	0	0	85	0
OG0022997.cleaned.NoDups.fa.aln.trimal2.clean	Annotated	17	255	4335	844	19.469	183	0.718	130	0.51	251	79	271	227	108	454	88	85	228	256	89	150	160	94	139	204	159	319	52	78	0	0	0	5	0	0	839	0
OG0022999.cleaned.NoDups.fa.aln.trimal2.clean	Annotated	16	131	2096	209	9.971	121	0.924	111	0.847	163	25	114	165	114	119	68	50	166	164	43	24	90	52	123	95	76	171	38	27	0	0	0	5	0	0	204	0
OG0023004.cleaned.NoDups.fa.aln.trimal2.clean	Annotated	17	150	2550	182	7.137	129	0.86	93	0.62	158	46	99	161	86	145	79	77	120	266	28	61	120	96	238	201	91	136	87	73	0	0	0	3	0	0	179	0
OG0023011.cleaned.NoDups.fa.aln.trimal2.clean	Annotated	15	367	5505	296	5.377	309	0.842	239	0.651	444	83	159	175	272	300	115	373	137	816	168	100	240	139	263	316	232	653	158	66	0	0	0	10	0	0	286	0
OG0023012.cleaned.NoDups.fa.aln.trimal2.clean	Annotated	11	361	3971	397	9.997	324	0.898	251	0.695	635	71	74	210	113	276	35	115	79	519	60	49	123	97	271	321	112	250	80	84	0	0	0	9	0	0	388	0
OG0023030.cleaned.NoDups.fa.aln.trimal2.clean	Annotated	17	53	901	31	3.441	46	0.868	41	0.774	83	19	54	65	32	77	23	42	24	109	20	17	31	32	69	53	46	61	0	13	0	0	0	2	0	0	29	0
OG0023065.cleaned.NoDups.fa.aln.trimal2.clean	Annotated	17	72	1224	49	4.003	71	0.986	52	0.722	112	14	45	21	25	116	75	10	16	99	34	17	90	71	130	94	98	46	4	58	0	0	0	4	0	0	45	0
OG0023076.cleaned.NoDups.fa.aln.trimal2.clean	Annotated	17	57	969	27	2.786	55	0.965	43	0.754	165	0	41	93	9	54	11	18	103	28	5	30	9	62	163	56	22	43	27	3	0	0	0	1	0	0	26	0
OG0023143.cleaned.NoDups.fa.aln.trimal2.clean	Annotated	16	109	1744	120	6.881	89	0.817	71	0.651	275	27	73	167	78	70	9	42	76	100	16	36	115	97	111	114	26	127	38	27	0	0	0	4	0	0	116	0
OG0023236.cleaned.NoDups.fa.aln.trimal2.clean	Annotated	16	174	2784	247	8.872	148	0.851	88	0.506	155	25	156	239	78	327	10	88	119	155	81	66	124	86	257	112	97	243	22	97	0	0	0	5	0	0	242	0
OG0023253.cleaned.NoDups.fa.aln.trimal2.clean	Annotated	13	158	2054	174	8.471	138	0.873	118	0.747	148	8	109	99	65	196	23	69	95	276	49	37	81	87	124	114	85	166	22	27	0	0	0	4	0	0	170	0
OG0023263.cleaned.NoDups.fa.aln.trimal2.clean	Dark	16	162	2592	136	5.247	151	0.932	126	0.778	270	19	127	165	38	176	83	34	35	421	33	13	253	165	200	89	50	250	22	13	0	0	0	8	0	0	128	0
OG0023268.cleaned.NoDups.fa.aln.trimal2.clean	Annotated	15	108	1620	42	2.593	72	0.667	56	0.519	149	60	88	114	54	86	50	60	43	154	59	28	122	41	123	83	64	119	20	61	0	0	0	2	0	0	40	0
OG0023281.cleaned.NoDups.fa.aln.trimal2.clean	Annotated	15	85	1275	37	2.902	65	0.765	41	0.482	77	11	71	55	36	78	67	51	43	158	29	22	47	47	137	60	56	157	0	36	0	0	0	3	0	0	34	0
OG0023288.cleaned.NoDups.fa.aln.trimal2.clean	Annotated	16	132	2112	79	3.741	125	0.947	115	0.871	224	50	40	90	133	170	47	127	84	259	94	32	52	66	107	132	88	170	8	60	0	0	0	1	0	0	78	0
OG0023306.cleaned.NoDups.fa.aln.trimal2.clean	Dark	16	85	1360	18	1.324	71	0.835	65	0.765	178	41	61	74	78	136	8	49	40	156	23	23	53	32	34	94	55	111	33	63	0	0	0	1	0	0	17	0
OG0023311.cleaned.NoDups.fa.aln.trimal2.clean	Annotated	13	342	4446	418	9.402	271	0.792	208	0.608	612	122	172	219	44	347	125	91	81	532	68	76	282	156	366	258	137	230	95	15	0	0	0	4	0	0	414	0
OG0023320.cleaned.NoDups.fa.aln.trimal2.clean	Dark	16	65	1040	149	14.327	54	0.831	51	0.785	140	4	30	102	45	62	1	9	27	79	9	10	64	55	69	56	56	41	28	4	0	0	0	2	0	0	147	0
OG0023334.cleaned.NoDups.fa.aln.trimal2.clean	Annotated	15	200	3000	180	6	167	0.835	128	0.64	254	45	86	85	167	297	85	182	48	384	94	58	115	63	139	185	114	206	107	106	0	0	0	2	0	0	178	0
OG0023337.cleaned.NoDups.fa.aln.trimal2.clean	Annotated	12	195	2340	112	4.786	139	0.713	89	0.456	220	38	109	82	76	306	39	98	23	276	12	34	218	31	133	173	71	182	76	31	0	0	0	1	0	0	111	0
OG0023340.cleaned.NoDups.fa.aln.trimal2.clean	Annotated	16	65	1040	45	4.327	58	0.892	47	0.723	82	14	38	61	25	95	14	58	81	42	35	43	82	23	51	45	39	49	55	63	0	0	0	4	0	0	41	0
OG0023355.cleaned.NoDups.fa.aln.trimal2.clean	Annotated	15	106	1590	132	8.302	93	0.877	70	0.66	174	13	48	183	15	74	37	24	90	153	16	20	10	118	231	95	59	59	14	25	0	0	0	0	0	0	132	0
OG0023381.cleaned.NoDups.fa.aln.trimal2.clean	Annotated	15	106	1590	81	5.094	93	0.877	80	0.755	141	19	61	58	63	81	90	84	12	204	62	24	56	39	127	105	65	142	29	47	0	0	0	3	0	0	78	0
OG0023410.cleaned.NoDups.fa.aln.trimal2.clean	Annotated	16	397	6352	2836	44.647	243	0.612	165	0.416	579	68	155	177	147	340	64	70	93	378	71	62	143	82	297	358	210	183	17	22	0	0	0	3	0	0	2833	0
OG0023421.cleaned.NoDups.fa.aln.trimal2.clean	Dark	15	123	1845	86	4.661	104	0.846	79	0.642	467	10	119	230	13	29	20	13	148	172	26	41	4	104	133	74	32	90	15	19	0	0	0	2	0	0	84	0
OG0023445.cleaned.NoDups.fa.aln.trimal2.clean	Annotated	16	164	2624	157	5.983	135	0.823	97	0.591	446	114	80	153	61	176	89	54	33	365	35	21	101	99	258	109	64	186	5	18	0	0	0	0	0	0	157	0
OG0023455.cleaned.NoDups.fa.aln.trimal2.clean	Annotated	16	188	3008	333	11.07	158	0.84	106	0.564	325	31	140	128	141	183	88	52	63	310	61	48	161	121	181	172	63	244	66	97	0	0	0	4	0	0	329	0
OG0023482.cleaned.NoDups.fa.aln.trimal2.clean	Annotated	15	91	1365	191	13.993	81	0.89	68	0.747	132	9	67	39	67	116	3	59	30	144	13	32	104	32	83	93	31	93	19	8	0	0	0	5	0	0	186	0
OG0023517.cleaned.NoDups.fa.aln.trimal2.clean	Dark	15	167	2505	199	7.944	159	0.952	138	0.826	302	45	157	208	34	111	44	59	120	329	33	54	84	139	203	107	90	142	16	29	0	0	0	5	0	0	194	0
OG0023520.cleaned.NoDups.fa.aln.trimal2.clean	Annotated	12	292	3504	315	8.99	184	0.63	126	0.432	344	148	167	158	131	363	95	34	60	540	35	49	174	81	226	196	117	160	57	54	0	0	0	2	0	0	313	0
OG0023574.cleaned.NoDups.fa.aln.trimal2.clean	Annotated	16	153	2448	98	4.003	143	0.935	108	0.706	328	32	136	107	43	142	57	50	112	352	39	59	101	113	192	171	95	167	31	23	0	0	0	0	0	0	98	0
OG0023576.cleaned.NoDups.fa.aln.trimal2.clean	Annotated	14	176	2464	186	7.549	168	0.955	161	0.915	329	21	114	215	29	122	51	46	106	109	34	43	187	135	206	206	120	112	60	33	0	0	0	2	0	0	184	0
OG0023594.cleaned.NoDups.fa.aln.trimal2.clean	Annotated	15	112	1680	85	5.06	75	0.67	60	0.536	168	17	74	96	105	154	66	47	38	97	61	13	112	37	75	67	120	169	49	30	0	0	0	9	0	0	76	0
OG0023626.cleaned.NoDups.fa.aln.trimal2.clean	Dark	16	53	848	62	7.311	45	0.849	36	0.679	139	4	18	66	32	85	2	42	14	31	11	17	31	69	76	42	23	52	2	30	0	0	0	1	0	0	61	0
OG0023632.cleaned.NoDups.fa.aln.trimal2.clean	Annotated	16	90	1440	87	6.042	80	0.889	63	0.7	122	17	85	106	47	168	36	78	80	134	25	50	58	27	76	38	67	82	29	28	0	0	0	3	0	0	84	0
OG0023700.cleaned.NoDups.fa.aln.trimal2.clean	Annotated	16	195	3120	165	5.288	165	0.846	136	0.697	319	53	202	215	104	164	80	92	277	243	84	83	162	94	189	186	139	195	11	63	0	0	0	9	0	0	156	0
OG0023710.cleaned.NoDups.fa.aln.trimal2.clean	Annotated	16	238	3808	396	10.399	198	0.832	164	0.689	337	117	113	87	276	278	107	155	31	490	83	82	127	71	124	225	143	361	96	109	0	0	0	5	0	0	391	0
OG0023722.cleaned.NoDups.fa.aln.trimal2.clean	Dark	16	139	2224	244	10.971	136	0.978	120	0.863	262	32	196	201	11	206	91	30	65	74	17	38	93	142	173	88	54	178	12	17	0	0	0	5	0	0	239	0
OG0023762.cleaned.NoDups.fa.aln.trimal2.clean	Dark	16	154	2464	72	2.922	146	0.948	132	0.857	313	5	117	311	16	76	105	92	122	250	57	41	2	164	327	128	93	134	13	26	0	0	0	1	0	0	71	0
OG0023763.cleaned.NoDups.fa.aln.trimal2.clean	Annotated	16	239	3824	154	4.027	217	0.908	182	0.762	451	39	209	126	134	446	43	129	85	337	53	120	147	137	162	298	178	402	52	122	0	0	0	9	0	0	145	0
OG0023767.cleaned.NoDups.fa.aln.trimal2.clean	Dark	14	118	1652	358	21.671	106	0.898	85	0.72	180	22	29	36	27	156	12	33	25	124	62	15	180	65	58	116	42	68	8	36	0	0	0	5	0	0	353	0
OG0023776.cleaned.NoDups.fa.aln.trimal2.clean	Annotated	15	145	2175	155	7.126	137	0.945	93	0.641	218	21	91	102	52	136	81	49	77	171	64	76	87	84	188	195	139	140	14	35	0	0	0	4	0	0	151	0
OG0023778.cleaned.NoDups.fa.aln.trimal2.clean	Annotated	16	69	1104	67	6.069	58	0.841	47	0.681	61	39	43	66	43	64	58	9	11	84	35	42	113	21	49	140	40	57	27	35	0	0	0	2	0	0	65	0
OG0023812.cleaned.NoDups.fa.aln.trimal2.clean	Annotated	15	264	3960	284	7.172	248	0.939	209	0.792	485	65	146	332	89	185	64	118	109	361	82	51	232	159	342	328	133	318	26	51	0	0	0	6	0	0	278	0
OG0023822.cleaned.NoDups.fa.aln.trimal2.clean	Annotated	16	88	1408	54	3.835	67	0.761	52	0.591	90	28	17	44	134	108	39	72	72	186	37	21	133	14	53	72	53	102	25	54	0	0	0	3	0	0	51	0
OG0023892.cleaned.NoDups.fa.aln.trimal2.clean	Annotated	13	150	1950	287	14.718	120	0.8	97	0.647	138	29	114	147	85	145	27	59	31	150	35	54	131	38	88	75	88	108	16	105	0	0	0	6	0	0	281	0
OG0024041.cleaned.NoDups.fa.aln.trimal2.clean	Annotated	14	225	3150	334	10.603	178	0.791	110	0.489	455	62	139	233	122	206	42	112	46	283	102	36	173	97	222	185	97	173	12	19	0	0	0	10	0	0	324	0
OG0024058.cleaned.NoDups.fa.aln.trimal2.clean	Annotated	10	286	2860	120	4.196	251	0.878	143	0.5	285	50	184	172	120	235	69	114	46	301	56	58	108	113	211	186	121	182	22	107	0	0	0	3	0	0	117	0
OG0024059.cleaned.NoDups.fa.aln.trimal2.clean	Dark	15	74	1110	200	18.018	64	0.865	48	0.649	136	9	50	54	18	81	9	13	34	53	3	23	100	25	101	113	27	35	24	2	0	0	0	2	0	0	198	0
OG0024079.cleaned.NoDups.fa.aln.trimal2.clean	Annotated	12	162	1944	169	8.693	149	0.92	123	0.759	265	19	75	137	14	218	67	38	34	153	14	20	104	51	136	102	74	150	54	50	0	0	0	8	0	0	161	0
OG0024108.cleaned.NoDups.fa.aln.trimal2.clean	Annotated	15	330	4950	2350	47.475	278	0.842	137	0.415	333	57	126	159	89	309	65	45	92	158	35	82	251	100	139	194	125	110	54	77	0	0	0	17	0	0	2333	0
OG0024122.cleaned.NoDups.fa.aln.trimal2.clean	Dark	13	121	1573	23	1.462	100	0.826	76	0.628	291	35	83	145	26	95	17	36	19	159	11	17	100	67	153	69	40	107	67	13	0	0	0	1	0	0	22	0
OG0024159.cleaned.NoDups.fa.aln.trimal2.clean	Dark	15	153	2295	248	10.806	149	0.974	128	0.837	305	19	83	183	33	145	64	64	94	147	39	37	139	125	122	130	104	153	28	33	0	0	0	0	0	0	248	0
OG0024164.cleaned.NoDups.fa.aln.trimal2.clean	Dark	14	142	1988	97	4.879	126	0.887	99	0.697	346	21	95	107	14	93	45	52	28	185	31	29	88	113	198	149	111	141	28	17	0	0	0	3	0	0	94	0
OG0024176.cleaned.NoDups.fa.aln.trimal2.clean	Annotated	15	253	3795	81	2.134	149	0.589	105	0.415	386	96	189	152	208	288	134	164	79	466	159	96	167	70	203	165	154	307	75	156	0	0	0	4	0	0	77	0
OG0024182.cleaned.NoDups.fa.aln.trimal2.clean	Annotated	15	189	2835	163	5.75	176	0.931	162	0.857	305	12	159	170	90	182	24	96	111	301	48	64	129	118	134	213	152	238	67	59	0	0	0	4	0	0	159	0
OG0024183.cleaned.NoDups.fa.aln.trimal2.clean	Annotated	13	213	2769	160	5.778	180	0.845	132	0.62	227	16	116	129	141	192	16	115	50	506	54	34	132	51	227	176	123	213	58	33	0	0	0	12	0	0	148	0
OG0024211.cleaned.NoDups.fa.aln.trimal2.clean	Annotated	14	81	1134	93	8.201	67	0.827	38	0.469	150	14	31	88	4	70	24	47	36	90	27	21	46	24	133	71	33	117	2	13	0	0	0	3	0	0	90	0
OG0024216.cleaned.NoDups.fa.aln.trimal2.clean	Annotated	14	192	2688	120	4.464	168	0.875	148	0.771	605	12	83	172	18	194	86	40	17	300	11	8	142	101	216	51	53	447	8	4	0	0	0	6	0	0	114	0
OG0024224.cleaned.NoDups.fa.aln.trimal2.clean	Dark	15	76	1140	92	8.07	73	0.961	50	0.658	136	2	39	67	17	122	9	39	5	144	28	10	61	51	110	79	31	70	11	17	0	0	0	2	0	0	90	0
OG0024225.cleaned.NoDups.fa.aln.trimal2.clean	Dark	15	94	1410	259	18.369	85	0.904	72	0.766	157	33	35	57	13	167	35	15	58	88	36	7	80	60	119	79	35	51	20	6	0	0	0	3	0	0	256	0
OG0024257.cleaned.NoDups.fa.aln.trimal2.clean	Annotated	13	296	3848	226	5.873	188	0.635	139	0.47	467	48	196	253	174	277	105	118	116	339	56	39	203	202	214	224	145	300	40	106	0	0	0	3	0	0	223	0
OG0024267.cleaned.NoDups.fa.aln.trimal2.clean	Dark	14	130	1820	147	8.077	126	0.969	115	0.885	159	24	142	98	54	123	61	46	30	274	13	23	163	55	107	78	44	158	10	11	0	0	0	3	0	0	144	0
OG0024283.cleaned.NoDups.fa.aln.trimal2.clean	Annotated	12	137	1644	105	6.387	132	0.964	113	0.825	265	18	102	157	15	72	19	40	42	170	12	11	97	95	109	114	61	112	14	14	0	0	0	2	0	0	103	0
OG0024284.cleaned.NoDups.fa.aln.trimal2.clean	Annotated	14	204	2856	182	6.373	143	0.701	101	0.495	404	42	207	196	77	171	79	60	32	308	28	15	140	87	239	134	68	228	78	81	0	0	0	3	0	0	179	0
OG0024298.cleaned.NoDups.fa.aln.trimal2.clean	Annotated	10	183	1830	158	8.634	167	0.913	129	0.705	263	10	101	141	9	118	76	31	15	172	13	16	143	82	139	34	40	254	10	5	0	0	0	6	0	0	152	0
OG0024302.cleaned.NoDups.fa.aln.trimal2.clean	Annotated	15	117	1755	89	5.071	106	0.906	93	0.795	242	9	36	221	9	36	9	35	151	178	52	78	61	94	192	90	70	87	9	7	0	0	0	1	0	0	88	0
OG0024304.cleaned.NoDups.fa.aln.trimal2.clean	Annotated	14	251	3514	369	10.501	221	0.88	154	0.614	435	68	148	221	54	284	35	56	86	358	44	56	231	102	294	220	146	230	12	65	0	0	0	2	0	0	367	0
OG0024331.cleaned.NoDups.fa.aln.trimal2.clean	Annotated	11	150	1650	287	17.394	137	0.913	89	0.593	192	22	45	77	68	153	33	36	41	171	14	22	97	50	120	73	37	94	5	13	0	0	0	4	0	0	283	0
OG0024332.cleaned.NoDups.fa.aln.trimal2.clean	Dark	14	114	1596	29	1.817	98	0.86	90	0.789	103	8	87	89	64	85	123	76	155	142	38	50	72	57	92	107	47	95	22	55	0	0	0	0	0	0	29	0
OG0024385.cleaned.NoDups.fa.aln.trimal2.clean	Annotated	14	104	1456	75	5.151	95	0.913	80	0.769	131	14	63	124	19	84	35	39	98	123	29	49	95	69	122	94	88	52	23	30	0	0	0	4	0	0	71	0
OG0024386.cleaned.NoDups.fa.aln.trimal2.clean	Dark	15	172	2580	249	9.651	155	0.901	114	0.663	378	91	59	102	72	226	16	56	39	173	75	48	257	120	91	148	155	112	55	58	0	0	0	6	0	0	243	0
OG0024391.cleaned.NoDups.fa.aln.trimal2.clean	Annotated	15	63	945	19	2.011	49	0.778	38	0.603	161	12	71	79	11	83	20	42	23	117	8	5	41	36	95	25	13	38	30	16	0	0	0	2	0	0	17	0
OG0024416.cleaned.NoDups.fa.aln.trimal2.clean	Dark	12	303	3636	172	4.73	286	0.944	235	0.776	446	49	173	202	82	294	88	135	157	497	38	53	146	122	239	245	125	314	38	21	0	0	0	4	0	0	168	0
OG0024439.cleaned.NoDups.fa.aln.trimal2.clean	Dark	15	144	2160	107	4.954	131	0.91	101	0.701	255	59	145	202	7	94	60	71	167	197	37	36	63	146	184	97	59	103	9	62	0	0	0	5	0	0	102	0
OG0024444.cleaned.NoDups.fa.aln.trimal2.clean	Annotated	14	172	2408	140	5.814	151	0.878	116	0.674	240	42	111	149	153	153	41	84	90	175	25	91	94	96	181	173	91	169	23	87	0	0	0	5	0	0	135	0
OG0024452.cleaned.NoDups.fa.aln.trimal2.clean	Dark	9	179	1611	109	6.766	163	0.911	107	0.598	188	8	115	181	4	94	86	19	12	188	10	10	106	102	102	38	16	210	5	8	0	0	0	3	0	0	106	0
OG0024456.cleaned.NoDups.fa.aln.trimal2.clean	Dark	11	209	2299	502	21.836	188	0.9	136	0.651	245	26	64	207	26	93	31	26	53	235	32	33	82	182	186	121	45	78	26	6	0	0	0	7	0	0	495	0
OG0024510.cleaned.NoDups.fa.aln.trimal2.clean	Annotated	14	145	2030	206	10.148	135	0.931	108	0.745	185	37	63	144	120	119	22	69	51	216	68	53	63	72	155	98	75	136	30	48	0	0	0	4	0	0	202	0
OG0024520.cleaned.NoDups.fa.aln.trimal2.clean	Annotated	14	115	1610	58	3.602	102	0.887	90	0.783	275	52	5	12	59	182	24	69	11	321	73	2	120	21	27	48	56	164	7	24	0	0	0	3	0	0	55	0
OG0024530.cleaned.NoDups.fa.aln.trimal2.clean	Dark	15	140	2100	51	2.429	125	0.893	115	0.821	293	35	172	170	68	102	40	44	50	245	39	45	56	95	222	124	76	120	33	20	0	0	0	1	0	0	50	0
OG0024534.cleaned.NoDups.fa.aln.trimal2.clean	Annotated	12	261	3132	329	10.504	228	0.874	137	0.525	403	78	169	161	80	380	49	153	55	302	42	72	68	60	157	118	116	292	20	28	0	0	0	3	0	0	326	0
OG0024590.cleaned.NoDups.fa.aln.trimal2.clean	Dark	11	308	3388	143	4.221	298	0.968	234	0.76	533	43	126	490	33	119	80	49	110	376	39	38	25	313	409	164	91	171	19	17	0	0	0	5	0	0	138	0
OG0024674.cleaned.NoDups.fa.aln.trimal2.clean	Dark	15	211	3165	306	9.668	196	0.929	175	0.829	488	29	165	337	34	245	32	39	86	329	69	60	53	168	265	216	79	129	9	27	0	0	0	5	0	0	301	0
OG0024677.cleaned.NoDups.fa.aln.trimal2.clean	Dark	15	70	1050	23	2.19	65	0.929	59	0.843	168	3	30	76	49	93	25	24	34	134	26	32	20	26	69	54	51	64	13	36	0	0	0	1	0	0	22	0
OG0024678.cleaned.NoDups.fa.aln.trimal2.clean	Dark	15	145	2175	95	4.368	126	0.869	106	0.731	318	1	118	146	22	100	44	78	96	274	38	49	53	101	184	178	76	171	19	14	0	0	0	2	0	0	93	0
OG0024743.cleaned.NoDups.fa.aln.trimal2.clean	Dark	14	116	1624	193	11.884	113	0.974	85	0.733	193	48	42	35	51	63	55	29	56	95	40	34	155	99	55	195	70	95	15	6	0	0	0	3	0	0	190	0
OG0024831.cleaned.NoDups.fa.aln.trimal2.clean	Dark	13	129	1677	31	1.849	104	0.806	86	0.667	187	87	70	71	72	135	38	72	92	143	32	38	41	77	144	79	65	117	31	55	0	0	0	2	0	0	29	0
OG0024840.cleaned.NoDups.fa.aln.trimal2.clean	Dark	13	89	1157	98	8.47	80	0.899	67	0.753	109	20	70	70	8	98	75	19	22	164	5	18	81	63	87	49	11	83	1	6	0	0	0	5	0	0	93	0
OG0024851.cleaned.NoDups.fa.aln.trimal2.clean	Annotated	9	252	2268	134	5.908	210	0.833	119	0.472	247	35	107	152	88	139	35	52	85	313	41	25	121	97	242	121	48	125	35	26	0	0	0	3	0	0	131	0
OG0024855.cleaned.NoDups.fa.aln.trimal2.clean	Dark	13	208	2704	328	12.13	197	0.947	154	0.74	381	25	119	291	18	232	120	25	59	235	9	27	170	158	206	66	42	175	9	9	0	0	0	5	0	0	323	0
OG0024898.cleaned.NoDups.fa.aln.trimal2.clean	Dark	12	277	3324	471	14.17	264	0.953	206	0.744	270	24	121	197	41	209	56	61	148	216	67	100	222	122	283	325	146	165	43	37	0	0	0	5	0	0	466	0
OG0024918.cleaned.NoDups.fa.aln.trimal2.clean	Annotated	14	267	3738	287	7.678	226	0.846	128	0.479	434	45	159	234	78	276	46	118	242	333	52	100	136	204	232	253	146	229	82	52	0	0	0	2	0	0	285	0
OG0024959.cleaned.NoDups.fa.aln.trimal2.clean	Annotated	12	96	1152	67	5.816	86	0.896	76	0.792	76	19	73	111	48	33	27	37	20	171	38	12	66	48	69	71	39	93	17	17	0	0	0	2	0	0	65	0
OG0024988.cleaned.NoDups.fa.aln.trimal2.clean	Annotated	14	216	3024	255	8.433	174	0.806	124	0.574	248	46	88	171	112	246	79	134	184	206	45	84	125	102	248	141	97	214	83	116	0	0	0	18	0	0	237	0
OG0024991.cleaned.NoDups.fa.aln.trimal2.clean	Annotated	12	341	4092	1215	29.692	237	0.695	146	0.428	252	26	177	200	144	193	108	100	109	276	70	102	112	143	243	152	97	191	78	104	0	0	0	3	0	0	1212	0
OG0025005.cleaned.NoDups.fa.aln.trimal2.clean	Annotated	14	115	1610	103	6.398	107	0.93	79	0.687	120	16	95	108	54	138	72	54	60	139	34	22	44	40	95	87	93	151	43	42	0	0	0	2	0	0	101	0
OG0025010.cleaned.NoDups.fa.aln.trimal2.clean	Annotated	13	129	1677	96	5.725	93	0.721	73	0.566	162	12	157	107	71	112	44	92	35	191	14	28	47	28	145	72	37	192	16	19	0	0	0	2	0	0	94	0
OG0025021.cleaned.NoDups.fa.aln.trimal2.clean	Annotated	13	79	1027	58	5.648	69	0.873	57	0.722	163	78	65	111	27	61	3	21	52	34	25	36	42	42	59	44	27	51	12	16	0	0	0	2	0	0	56	0
OG0025022.cleaned.NoDups.fa.aln.trimal2.clean	Dark	14	56	784	23	2.934	54	0.964	48	0.857	138	2	48	88	4	51	46	4	15	65	2	6	65	61	61	27	17	52	2	7	0	0	0	0	0	0	23	0
OG0025031.cleaned.NoDups.fa.aln.trimal2.clean	Dark	12	162	1944	193	9.928	153	0.944	104	0.642	258	43	83	106	26	130	26	41	54	156	28	25	201	66	143	126	73	95	40	31	0	0	0	2	0	0	191	0
OG0025032.cleaned.NoDups.fa.aln.trimal2.clean	Dark	11	187	2057	425	20.661	168	0.898	119	0.636	353	17	80	178	20	106	16	47	30	168	18	23	91	39	77	146	60	100	49	14	0	0	0	3	0	0	422	0
OG0025036.cleaned.NoDups.fa.aln.trimal2.clean	Annotated	13	97	1261	49	3.886	77	0.794	56	0.577	232	17	42	30	50	102	3	37	30	185	18	16	57	29	106	60	50	115	15	18	0	0	0	3	0	0	46	0
OG0025037.cleaned.NoDups.fa.aln.trimal2.clean	Annotated	10	223	2230	76	3.408	178	0.798	119	0.534	225	30	88	120	31	138	71	56	35	365	25	59	157	61	229	132	94	186	21	31	0	0	0	2	0	0	74	0
OG0025040.cleaned.NoDups.fa.aln.trimal2.clean	Dark	11	148	1628	31	1.904	145	0.98	120	0.811	224	22	82	158	8	134	89	16	39	91	15	21	111	138	177	101	46	114	6	5	0	0	0	5	0	0	26	0
OG0025057.cleaned.NoDups.fa.aln.trimal2.clean	Dark	11	199	2189	187	8.543	178	0.894	141	0.709	253	19	154	151	21	167	99	38	20	319	13	15	161	112	181	44	34	190	8	3	0	0	0	3	0	0	184	0
OG0025067.cleaned.NoDups.fa.aln.trimal2.clean	Dark	14	60	840	52	6.19	51	0.85	37	0.617	89	0	107	66	10	35	3	4	46	68	18	10	95	28	74	76	11	38	0	10	0	0	0	0	0	0	52	0
OG0025070.cleaned.NoDups.fa.aln.trimal2.clean	Dark	12	189	2268	264	11.64	182	0.963	136	0.72	268	44	60	192	14	103	43	27	77	150	49	36	119	164	188	219	109	112	14	16	0	0	0	2	0	0	262	0
OG0025081.cleaned.NoDups.fa.aln.trimal2.clean	Annotated	14	145	2030	141	6.946	124	0.855	85	0.586	204	33	67	72	31	191	41	105	113	194	18	55	161	39	197	86	49	128	83	22	0	0	0	3	0	0	138	0
OG0025082.cleaned.NoDups.fa.aln.trimal2.clean	Annotated	12	161	1932	162	8.385	141	0.876	114	0.708	176	41	96	103	37	157	47	91	71	205	22	44	116	57	129	102	87	150	18	21	0	0	0	2	0	0	160	0
OG0025092.cleaned.NoDups.fa.aln.trimal2.clean	Dark	11	473	5203	1259	24.198	440	0.93	237	0.501	462	41	242	281	68	391	94	78	124	316	50	96	299	123	352	383	244	210	33	57	0	0	0	9	0	0	1250	0
OG0025095.cleaned.NoDups.fa.aln.trimal2.clean	Annotated	14	150	2100	172	8.19	128	0.853	96	0.64	254	43	96	176	73	225	16	71	105	173	72	32	40	79	99	116	83	131	9	35	0	0	0	4	0	0	168	0
OG0025122.cleaned.NoDups.fa.aln.trimal2.clean	Annotated	7	276	1932	158	8.178	167	0.605	61	0.221	214	32	88	84	79	121	74	46	50	278	34	10	91	70	165	92	75	116	11	44	0	0	0	2	0	0	156	0
OG0025132.cleaned.NoDups.fa.aln.trimal2.clean	Annotated	12	397	4764	656	13.77	367	0.924	247	0.622	394	103	206	316	212	285	98	146	154	451	64	63	229	153	240	341	179	349	70	55	0	0	0	6	0	0	650	0
OG0025134.cleaned.NoDups.fa.aln.trimal2.clean	Dark	14	55	770	26	3.377	53	0.964	39	0.709	82	6	93	80	8	63	33	2	10	147	0	22	14	33	78	17	9	40	3	4	0	0	0	0	0	0	26	0
OG0025141.cleaned.NoDups.fa.aln.trimal2.clean	Dark	14	92	1288	55	4.27	90	0.978	79	0.859	291	13	49	146	33	63	18	39	45	105	19	13	21	56	86	75	47	90	23	1	0	0	0	3	0	0	52	0
OG0025161.cleaned.NoDups.fa.aln.trimal2.clean	Annotated	14	65	910	42	4.615	65	1	50	0.769	131	2	20	78	29	77	6	18	40	116	13	16	24	32	61	63	47	55	23	17	0	0	0	2	0	0	40	0
OG0025164.cleaned.NoDups.fa.aln.trimal2.clean	Annotated	12	279	3348	34	1.016	210	0.753	160	0.573	305	70	212	188	112	286	110	134	65	432	51	73	238	111	219	175	110	297	37	89	0	0	0	6	0	0	28	0
OG0025166.cleaned.NoDups.fa.aln.trimal2.clean	Annotated	14	97	1358	68	5.007	82	0.845	66	0.68	126	12	84	135	25	108	45	34	51	104	37	14	61	31	90	61	65	94	54	59	0	0	0	4	0	0	64	0
OG0025229.cleaned.NoDups.fa.aln.trimal2.clean	Annotated	14	228	3192	331	10.37	189	0.829	159	0.697	355	148	58	122	145	292	51	108	47	393	113	65	153	48	78	205	126	208	92	54	0	0	0	3	0	0	328	0
OG0025245.cleaned.NoDups.fa.aln.trimal2.clean	Dark	11	320	3520	218	6.193	293	0.916	216	0.675	317	27	370	313	39	199	261	44	53	492	14	58	226	166	208	79	60	327	19	30	0	0	0	7	0	0	211	0
OG0025272.cleaned.NoDups.fa.aln.trimal2.clean	Annotated	13	313	4069	317	7.791	270	0.863	138	0.441	289	57	236	237	151	243	141	138	176	419	88	102	234	138	245	221	209	273	79	76	0	0	0	6	0	0	311	0
OG0025273.cleaned.NoDups.fa.aln.trimal2.clean	Annotated	13	217	2821	35	1.241	164	0.756	120	0.553	295	19	112	149	145	252	42	146	149	242	80	73	167	141	99	158	156	260	15	86	0	0	0	14	0	0	21	0
OG0025276.cleaned.NoDups.fa.aln.trimal2.clean	Dark	11	189	2079	189	9.091	182	0.963	153	0.81	241	23	145	151	9	164	87	21	35	209	14	23	125	114	169	59	47	227	15	12	0	0	0	7	0	0	182	0
OG0025299.cleaned.NoDups.fa.aln.trimal2.clean	Annotated	14	179	2506	83	3.312	144	0.804	93	0.52	197	42	171	112	68	276	56	83	54	251	27	92	118	118	156	147	147	152	87	69	0	0	0	1	0	0	82	0
OG0025308.cleaned.NoDups.fa.aln.trimal2.clean	Annotated	13	281	3653	134	3.668	119	0.423	93	0.331	317	139	240	292	149	132	117	145	184	407	178	116	150	62	218	252	96	251	7	67	0	0	0	4	0	0	130	0
OG0025315.cleaned.NoDups.fa.aln.trimal2.clean	Annotated	13	151	1963	92	4.687	127	0.841	111	0.735	198	11	109	110	56	109	63	85	36	207	66	96	72	85	159	54	76	160	62	57	0	0	0	3	0	0	89	0
OG0025317.cleaned.NoDups.fa.aln.trimal2.clean	Dark	14	40	560	16	2.857	35	0.875	27	0.675	55	0	34	55	6	27	5	9	12	27	10	9	98	21	21	44	30	36	30	15	0	0	0	1	0	0	15	0
OG0025330.cleaned.NoDups.fa.aln.trimal2.clean	Dark	13	42	546	52	9.524	38	0.905	21	0.5	41	5	5	9	24	57	38	4	4	45	19	3	18	40	30	71	35	39	1	6	0	0	0	0	0	0	52	0
OG0025331.cleaned.NoDups.fa.aln.trimal2.clean	Dark	13	54	702	33	4.701	40	0.741	34	0.63	39	0	50	11	57	107	10	38	26	38	16	35	43	26	36	60	28	37	7	5	0	0	0	0	0	0	33	0
OG0025345.cleaned.NoDups.fa.aln.trimal2.clean	Annotated	13	164	2132	107	5.019	127	0.774	95	0.579	156	37	109	151	92	192	15	64	62	189	42	28	68	87	225	153	120	183	37	15	0	0	0	2	0	0	105	0
OG0025349.cleaned.NoDups.fa.aln.trimal2.clean	Dark	12	163	1956	33	1.687	152	0.933	117	0.718	170	13	174	302	8	147	134	36	38	114	4	26	142	128	142	43	25	259	9	9	0	0	0	5	0	0	28	0
OG0025380.cleaned.NoDups.fa.aln.trimal2.clean	Dark	12	150	1800	350	19.444	146	0.973	108	0.72	256	24	46	85	5	110	68	15	24	141	16	14	148	101	145	83	49	111	6	3	0	0	0	6	0	0	344	0
OG0025390.cleaned.NoDups.fa.aln.trimal2.clean	Annotated	14	86	1204	28	2.326	72	0.837	55	0.64	102	19	85	112	25	71	44	51	156	110	58	28	29	43	23	37	42	86	10	45	0	0	0	2	0	0	26	0
OG0025409.cleaned.NoDups.fa.aln.trimal2.clean	Annotated	13	446	5798	241	4.157	347	0.778	286	0.641	605	154	305	270	271	525	133	139	147	547	115	157	347	178	318	454	275	412	90	115	0	0	0	3	0	0	238	0
OG0025449.cleaned.NoDups.fa.aln.trimal2.clean	Annotated	14	152	2128	282	13.252	145	0.954	108	0.711	296	105	81	119	44	142	28	36	39	205	25	24	41	126	127	156	65	132	19	36	0	0	0	3	0	0	279	0
OG0025459.cleaned.NoDups.fa.aln.trimal2.clean	Annotated	8	185	1480	708	47.838	97	0.524	25	0.135	130	1	57	62	15	60	13	11	55	59	23	12	52	33	30	58	43	36	8	14	0	0	0	8	0	0	700	0
OG0025488.cleaned.NoDups.fa.aln.trimal2.clean	Annotated	14	111	1554	116	7.465	105	0.946	81	0.73	212	63	33	30	72	123	19	62	37	243	23	28	65	48	74	82	45	158	14	7	0	0	0	9	0	0	107	0
OG0025560.cleaned.NoDups.fa.aln.trimal2.clean	Annotated	10	345	3450	280	8.116	309	0.896	229	0.664	450	107	99	191	126	260	104	62	45	340	40	27	186	99	244	233	134	291	95	37	0	0	0	1	0	0	279	0
OG0025569.cleaned.NoDups.fa.aln.trimal2.clean	Dark	14	113	1582	52	3.287	99	0.876	91	0.805	138	131	113	97	33	137	12	44	95	150	31	44	55	57	72	96	74	100	26	25	0	0	0	2	0	0	50	0
OG0025807.cleaned.NoDups.fa.aln.trimal2.clean	Annotated	11	208	2288	211	9.222	148	0.712	107	0.514	227	36	128	146	79	201	63	56	12	233	40	20	144	96	197	96	53	141	38	71	0	0	0	7	0	0	204	0
OG0025820.cleaned.NoDups.fa.aln.trimal2.clean	Dark	12	197	2364	29	1.227	159	0.807	102	0.518	211	56	89	58	163	129	103	96	26	434	25	32	99	68	91	168	80	243	108	56	0	0	0	1	0	0	28	0
OG0025821.cleaned.NoDups.fa.aln.trimal2.clean	Annotated	11	283	3113	90	2.891	220	0.777	142	0.502	431	73	122	212	118	329	55	63	87	390	70	20	132	71	189	161	133	228	51	88	0	0	0	2	0	0	88	0
OG0025840.cleaned.NoDups.fa.aln.trimal2.clean	Dark	13	53	689	26	3.774	50	0.943	39	0.736	75	16	39	40	10	71	27	17	21	75	10	8	27	35	48	34	25	83	1	1	0	0	0	1	0	0	25	0
OG0025843.cleaned.NoDups.fa.aln.trimal2.clean	Annotated	12	229	2748	51	1.856	199	0.869	143	0.624	445	23	113	222	76	175	64	49	54	309	34	70	169	116	260	139	139	154	41	45	0	0	0	2	0	0	49	0
OG0025868.cleaned.NoDups.fa.aln.trimal2.clean	Dark	10	403	4030	371	9.206	268	0.665	133	0.33	393	74	233	265	227	208	57	136	193	308	68	159	84	88	249	178	256	230	77	176	0	0	0	4	0	0	367	0
OG0025869.cleaned.NoDups.fa.aln.trimal2.clean	Annotated	12	85	1020	128	12.549	63	0.741	30	0.353	99	2	41	28	47	76	55	29	25	84	3	17	50	37	59	63	31	95	10	41	0	0	0	2	0	0	126	0
OG0025872.cleaned.NoDups.fa.aln.trimal2.clean	Dark	11	166	1826	92	5.038	134	0.807	112	0.675	222	22	72	99	64	177	53	45	22	253	24	33	76	47	133	125	38	128	92	9	0	0	0	2	0	0	90	0
OG0025886.cleaned.NoDups.fa.aln.trimal2.clean	Dark	11	230	2530	227	8.972	219	0.952	161	0.7	298	25	190	158	18	177	142	38	26	245	9	24	133	167	193	59	45	316	18	22	0	0	0	22	0	0	205	0
OG0025898.cleaned.NoDups.fa.aln.trimal2.clean	Dark	12	132	1584	56	3.535	121	0.917	103	0.78	165	52	42	63	75	122	32	66	23	238	56	22	87	23	77	82	90	131	37	45	0	0	0	2	0	0	54	0
OG0025904.cleaned.NoDups.fa.aln.trimal2.clean	Annotated	12	169	2028	52	2.564	124	0.734	98	0.58	225	88	135	153	47	141	53	39	38	280	41	29	145	47	77	180	29	137	45	47	0	0	0	2	0	0	50	0
OG0025910.cleaned.NoDups.fa.aln.trimal2.clean	Annotated	13	149	1937	114	5.885	131	0.879	110	0.738	187	92	87	93	39	149	52	71	61	266	27	16	91	37	123	135	70	136	66	25	0	0	0	0	0	0	114	0
OG0025913.cleaned.NoDups.fa.aln.trimal2.clean	Dark	11	174	1914	93	4.859	152	0.874	119	0.684	234	40	80	159	35	93	66	55	51	271	41	26	69	83	129	148	55	120	47	19	0	0	0	1	0	0	92	0
OG0025914.cleaned.NoDups.fa.aln.trimal2.clean	Dark	13	112	1456	216	14.835	100	0.893	69	0.616	151	5	71	85	46	96	33	58	68	77	30	7	122	43	99	76	47	89	27	10	0	0	0	3	0	0	213	0
OG0025924.cleaned.NoDups.fa.aln.trimal2.clean	Dark	11	193	2123	30	1.413	165	0.855	146	0.756	272	11	124	269	31	87	37	69	82	285	34	24	19	200	188	122	93	129	4	13	0	0	0	3	0	0	27	0
OG0025934.cleaned.NoDups.fa.aln.trimal2.clean	Annotated	10	238	2380	86	3.613	178	0.748	112	0.471	220	46	71	149	99	154	73	51	33	269	45	50	155	116	175	168	87	202	47	84	0	0	0	1	0	0	85	0
OG0025943.cleaned.NoDups.fa.aln.trimal2.clean	Dark	13	129	1677	218	12.999	117	0.907	96	0.744	175	38	74	201	27	122	3	18	105	119	15	23	183	56	85	65	61	65	9	15	0	0	0	5	0	0	213	0
OG0025957.cleaned.NoDups.fa.aln.trimal2.clean	Annotated	13	496	6448	422	6.545	483	0.974	407	0.821	901	42	296	372	228	249	66	228	253	776	218	175	231	217	432	421	267	449	109	96	0	0	0	2	0	0	420	0
OG0025963.cleaned.NoDups.fa.aln.trimal2.clean	Annotated	13	158	2054	73	3.554	122	0.772	95	0.601	202	34	116	189	70	164	24	123	103	124	26	49	113	54	85	180	100	170	29	26	0	0	0	3	0	0	70	0
OG0025972.cleaned.NoDups.fa.aln.trimal2.clean	Annotated	12	186	2232	198	8.871	155	0.833	120	0.645	284	29	89	233	56	138	40	27	88	166	26	22	65	127	319	122	72	107	9	15	0	0	0	6	0	0	192	0
OG0025986.cleaned.NoDups.fa.aln.trimal2.clean	Annotated	12	178	2136	251	11.751	146	0.82	113	0.635	246	15	161	196	37	124	10	73	75	220	17	61	79	42	113	87	81	202	10	36	0	0	0	4	0	0	247	0
OG0025988.cleaned.NoDups.fa.aln.trimal2.clean	Annotated	11	296	3256	157	4.822	229	0.774	182	0.615	209	63	175	221	136	198	86	67	93	349	24	88	207	155	288	151	161	198	122	108	0	0	0	6	0	0	151	0
OG0025989.cleaned.NoDups.fa.aln.trimal2.clean	Annotated	12	243	2916	189	6.481	185	0.761	120	0.494	214	34	210	145	153	178	105	102	138	261	74	78	135	144	131	187	146	156	45	91	0	0	0	4	0	0	185	0
OG0026003.cleaned.NoDups.fa.aln.trimal2.clean	Dark	13	41	533	46	8.63	36	0.878	26	0.634	81	0	59	38	24	45	3	4	18	37	13	19	31	13	31	34	9	18	0	10	0	0	0	1	0	0	45	0
OG0026014.cleaned.NoDups.fa.aln.trimal2.clean	Dark	13	71	923	95	10.293	65	0.915	49	0.69	89	5	59	50	12	59	44	29	12	143	5	5	60	29	73	21	11	113	0	9	0	0	0	2	0	0	93	0
OG0026019.cleaned.NoDups.fa.aln.trimal2.clean	Dark	13	97	1261	46	3.648	96	0.99	71	0.732	137	14	50	50	41	89	42	20	39	107	31	53	128	53	90	97	75	65	14	20	0	0	0	4	0	0	42	0
OG0026040.cleaned.NoDups.fa.aln.trimal2.clean	Dark	13	279	3627	907	25.007	257	0.921	189	0.677	338	74	157	270	65	200	35	105	257	228	81	45	103	133	158	123	112	169	34	33	0	0	0	15	0	0	892	0
OG0026042.cleaned.NoDups.fa.aln.trimal2.clean	Annotated	12	107	1284	111	8.645	102	0.953	79	0.738	220	17	56	100	18	79	22	17	47	138	13	10	30	57	155	92	25	69	7	1	0	0	0	4	0	0	107	0
OG0026067.cleaned.NoDups.fa.aln.trimal2.clean	Annotated	9	170	1530	106	6.928	119	0.7	63	0.371	172	26	55	104	62	106	19	39	86	185	13	17	87	57	165	52	49	80	36	14	0	0	0	3	0	0	103	0
OG0026077.cleaned.NoDups.fa.aln.trimal2.clean	Annotated	13	55	715	87	12.168	47	0.855	25	0.455	54	1	48	102	16	9	20	12	29	75	18	16	27	30	31	27	14	51	24	24	0	0	0	2	0	0	85	0
OG0026084.cleaned.NoDups.fa.aln.trimal2.clean	Annotated	11	123	1353	205	15.152	99	0.805	56	0.455	167	68	63	92	51	106	38	30	31	80	6	12	57	21	87	84	26	51	36	42	0	0	0	1	0	0	204	0
OG0026090.cleaned.NoDups.fa.aln.trimal2.clean	Annotated	12	173	2076	176	8.478	150	0.867	91	0.526	235	2	76	250	35	103	22	42	46	253	26	35	24	148	228	141	71	129	26	8	0	0	0	3	0	0	173	0
OG0026094.cleaned.NoDups.fa.aln.trimal2.clean	Annotated	11	188	2068	286	13.83	142	0.755	106	0.564	239	34	59	15	47	187	32	59	51	359	32	25	73	33	85	114	72	210	19	37	0	0	0	2	0	0	284	0
OG0026100.cleaned.NoDups.fa.aln.trimal2.clean	Annotated	13	156	2028	266	13.116	142	0.91	107	0.686	257	128	57	109	26	113	48	42	26	152	11	32	115	72	192	131	52	162	25	12	0	0	0	2	0	0	264	0
OG0026101.cleaned.NoDups.fa.aln.trimal2.clean	Annotated	13	160	2080	629	30.24	140	0.875	71	0.444	143	8	36	125	33	196	11	60	58	167	35	32	115	41	88	71	72	143	3	14	0	0	0	8	0	0	621	0
OG0026103.cleaned.NoDups.fa.aln.trimal2.clean	Annotated	12	82	984	51	5.183	51	0.622	40	0.488	114	45	60	148	19	65	15	30	9	93	19	21	40	39	80	79	21	12	24	0	0	0	0	0	0	0	51	0
OG0026109.cleaned.NoDups.fa.aln.trimal2.clean	Dark	10	48	480	32	6.667	47	0.979	31	0.646	60	1	57	23	5	33	18	5	7	64	2	7	54	18	36	15	6	33	1	3	0	0	0	4	0	0	28	0
OG0026110.cleaned.NoDups.fa.aln.trimal2.clean	Annotated	11	105	1155	113	9.784	76	0.724	58	0.552	162	1	97	78	62	58	11	20	28	124	12	28	19	23	75	82	23	99	37	3	0	0	0	7	0	0	106	0
OG0026114.cleaned.NoDups.fa.aln.trimal2.clean	Annotated	12	240	2880	240	8.333	220	0.917	151	0.629	391	36	107	275	36	57	79	66	115	358	32	47	46	220	324	173	81	135	54	8	0	0	0	1	0	0	239	0
OG0026122.cleaned.NoDups.fa.aln.trimal2.clean	Dark	13	53	689	88	12.772	39	0.736	28	0.528	113	4	11	19	57	61	39	28	6	35	32	3	41	21	15	71	8	33	4	0	0	0	0	1	0	0	87	0
OG0026124.cleaned.NoDups.fa.aln.trimal2.clean	Annotated	12	105	1260	101	8.016	85	0.81	56	0.533	167	44	64	71	46	77	44	44	24	134	18	20	51	27	96	68	22	107	2	33	0	0	0	3	0	0	98	0
OG0026150.cleaned.NoDups.fa.aln.trimal2.clean	Annotated	13	89	1157	35	3.025	83	0.933	73	0.82	190	2	59	79	34	83	33	27	29	131	32	25	47	37	89	65	43	87	14	16	0	0	0	1	0	0	34	0
OG0026151.cleaned.NoDups.fa.aln.trimal2.clean	Annotated	13	543	7059	209	2.961	394	0.726	290	0.534	746	123	448	415	299	678	206	188	205	662	188	174	376	195	422	501	315	457	122	130	0	0	0	3	0	0	206	0
OG0026152.cleaned.NoDups.fa.aln.trimal2.clean	Annotated	11	203	2233	22	0.985	152	0.749	78	0.384	233	46	80	197	89	162	87	60	88	283	48	36	131	152	122	86	95	156	35	25	0	0	0	0	0	0	22	0
OG0026178.cleaned.NoDups.fa.aln.trimal2.clean	Dark	10	124	1240	96	7.742	113	0.911	70	0.565	142	13	78	115	6	85	90	17	16	141	9	9	68	88	90	18	17	131	4	7	0	0	0	1	0	0	95	0
OG0026203.cleaned.NoDups.fa.aln.trimal2.clean	Dark	12	148	1776	248	13.964	142	0.959	120	0.811	225	22	32	44	59	128	28	35	72	136	51	15	108	43	132	130	100	122	33	13	0	0	0	2	0	0	246	0
OG0026218.cleaned.NoDups.fa.aln.trimal2.clean	Dark	12	122	1464	86	5.874	117	0.959	90	0.738	246	8	48	82	22	72	73	37	23	180	4	13	133	35	111	59	44	180	7	1	0	0	0	3	0	0	83	0
OG0026242.cleaned.NoDups.fa.aln.trimal2.clean	Annotated	11	153	1683	244	14.498	142	0.928	78	0.51	170	21	68	91	46	78	48	48	38	165	19	17	78	92	173	91	42	91	21	42	0	0	0	3	0	0	241	0
OG0026250.cleaned.NoDups.fa.aln.trimal2.clean	Annotated	13	421	5473	211	3.855	253	0.601	154	0.366	392	78	224	373	282	470	161	244	226	420	154	231	370	154	313	304	252	280	101	233	0	0	0	5	0	0	206	0
OG0026262.cleaned.NoDups.fa.aln.trimal2.clean	Annotated	8	230	1840	212	11.522	200	0.87	123	0.535	238	19	143	126	11	140	84	33	25	146	4	27	86	100	151	46	32	207	5	5	0	0	0	4	0	0	208	0
OG0026265.cleaned.NoDups.fa.aln.trimal2.clean	Dark	13	93	1209	50	4.136	71	0.763	54	0.581	156	2	62	141	36	83	7	38	26	172	24	34	59	36	78	51	38	96	3	17	0	0	0	2	0	0	48	0
OG0026277.cleaned.NoDups.fa.aln.trimal2.clean	Dark	13	282	3666	50	1.364	200	0.709	129	0.457	487	27	179	171	145	220	97	153	191	419	139	129	181	334	101	195	134	235	4	75	0	0	0	5	0	0	45	0
OG0026326.cleaned.NoDups.fa.aln.trimal2.clean	Dark	12	113	1356	25	1.844	107	0.947	85	0.752	176	18	110	123	23	99	32	35	19	189	8	14	92	58	79	43	20	180	9	4	0	0	0	2	0	0	23	0
OG0026330.cleaned.NoDups.fa.aln.trimal2.clean	Dark	10	174	1740	333	19.138	160	0.92	100	0.575	171	11	106	83	22	113	79	31	22	186	13	18	64	64	137	59	42	165	13	8	0	0	0	7	0	0	326	0
OG0026353.cleaned.NoDups.fa.aln.trimal2.clean	Dark	13	128	1664	111	6.671	118	0.922	87	0.68	236	10	109	148	17	120	83	35	26	209	7	9	87	95	84	38	20	207	4	9	0	0	0	5	0	0	106	0
OG0026376.cleaned.NoDups.fa.aln.trimal2.clean	Annotated	12	124	1488	87	5.847	86	0.694	57	0.46	115	66	48	66	64	160	10	60	50	188	26	39	107	50	62	81	50	120	22	17	0	0	0	1	0	0	86	0
OG0026377.cleaned.NoDups.fa.aln.trimal2.clean	Annotated	11	365	4015	2273	56.613	223	0.611	55	0.151	200	41	88	117	82	136	64	29	41	189	19	47	78	77	149	126	69	107	62	21	0	0	0	14	0	0	2259	0
OG0026380.cleaned.NoDups.fa.aln.trimal2.clean	Annotated	11	115	1265	109	8.617	90	0.783	64	0.557	107	17	85	70	72	74	42	28	94	125	12	36	70	42	52	76	26	72	27	29	0	0	0	4	0	0	105	0
OG0026389.cleaned.NoDups.fa.aln.trimal2.clean	Annotated	9	363	3267	721	22.069	325	0.895	177	0.488	258	56	129	133	128	205	65	90	73	303	66	64	126	101	155	172	131	194	44	53	0	0	0	3	0	0	718	0
OG0026404.cleaned.NoDups.fa.aln.trimal2.clean	Annotated	13	122	1586	86	5.422	109	0.893	96	0.787	171	32	40	107	36	54	28	43	25	172	52	23	161	218	96	84	47	88	21	2	0	0	0	1	0	0	85	0
OG0026417.cleaned.NoDups.fa.aln.trimal2.clean	Annotated	13	504	6552	795	12.134	477	0.946	369	0.732	690	117	260	381	201	433	138	196	209	510	144	151	320	206	481	556	218	380	83	83	0	0	0	26	0	0	769	0
OG0026425.cleaned.NoDups.fa.aln.trimal2.clean	Annotated	11	218	2398	128	5.338	143	0.656	95	0.436	249	59	181	143	86	244	65	42	41	237	32	33	147	75	149	122	99	169	62	35	0	0	0	2	0	0	126	0
OG0026432.cleaned.NoDups.fa.aln.trimal2.clean	Dark	12	103	1236	123	9.951	91	0.883	68	0.66	186	40	66	213	17	25	17	14	24	139	8	4	13	79	128	46	19	65	8	2	0	0	0	1	0	0	122	0
OG0026435.cleaned.NoDups.fa.aln.trimal2.clean	Annotated	12	440	5280	181	3.428	334	0.759	278	0.632	690	44	305	478	111	482	117	101	118	509	132	52	211	154	432	378	179	466	83	57	0	0	0	1	0	0	180	0
OG0026450.cleaned.NoDups.fa.aln.trimal2.clean	Annotated	13	216	2808	76	2.707	184	0.852	145	0.671	261	59	172	207	121	164	79	88	128	329	58	64	136	124	187	172	117	192	25	49	0	0	0	6	0	0	70	0
OG0026455.cleaned.NoDups.fa.aln.trimal2.clean	Dark	11	140	1540	165	10.714	133	0.95	120	0.857	176	18	102	141	19	84	62	39	27	162	12	25	86	79	98	52	41	136	3	13	0	0	0	4	0	0	161	0
OG0026456.cleaned.NoDups.fa.aln.trimal2.clean	Annotated	10	182	1820	764	41.978	134	0.736	53	0.291	103	18	81	73	35	71	16	29	20	138	18	19	71	52	86	51	53	71	35	16	0	0	0	2	0	0	762	0
OG0026492.cleaned.NoDups.fa.aln.trimal2.clean	Annotated	13	125	1625	156	9.6	112	0.896	84	0.672	270	35	118	102	28	124	42	43	33	191	13	38	26	44	55	89	68	110	21	19	0	0	0	3	0	0	153	0
OG0026495.cleaned.NoDups.fa.aln.trimal2.clean	Annotated	13	367	4771	611	12.807	355	0.967	294	0.801	579	55	216	543	42	157	101	83	212	463	74	64	49	441	459	253	128	202	24	15	0	0	0	5	0	0	606	0
OG0026499.cleaned.NoDups.fa.aln.trimal2.clean	Annotated	12	84	1008	38	3.77	72	0.857	59	0.702	64	37	70	59	36	64	33	38	39	75	31	14	11	37	99	90	43	64	47	19	0	0	0	0	0	0	38	0
OG0026532.cleaned.NoDups.fa.aln.trimal2.clean	Annotated	10	126	1260	65	5.159	106	0.841	59	0.468	71	28	72	71	79	109	20	19	43	134	18	32	60	50	89	67	55	95	25	58	0	0	0	2	0	0	63	0
OG0026533.cleaned.NoDups.fa.aln.trimal2.clean	Annotated	13	374	4862	69	1.419	345	0.922	326	0.872	645	93	104	106	242	402	81	289	56	656	145	79	162	153	131	389	253	555	100	152	0	0	0	2	0	0	67	0
OG0026538.cleaned.NoDups.fa.aln.trimal2.clean	Dark	13	145	1885	168	8.912	132	0.91	103	0.71	149	171	96	127	49	94	32	41	67	81	36	64	90	65	121	128	110	112	49	35	0	0	0	3	0	0	165	0
OG0026616.cleaned.NoDups.fa.aln.trimal2.clean	Annotated	13	131	1703	375	22.02	119	0.908	101	0.771	136	17	67	75	45	182	44	20	100	61	6	14	85	70	131	120	51	61	38	5	0	0	0	4	0	0	371	0
OG0026617.cleaned.NoDups.fa.aln.trimal2.clean	Annotated	11	33	363	6	1.653	28	0.848	26	0.788	49	5	54	29	6	27	1	15	4	26	12	1	35	2	10	18	12	24	2	25	0	0	0	1	0	0	5	0
OG0026624.cleaned.NoDups.fa.aln.trimal2.clean	Annotated	13	133	1729	146	8.444	101	0.759	71	0.534	144	86	104	69	36	117	55	56	51	220	21	21	105	17	140	126	57	123	25	10	0	0	0	3	0	0	143	0
OG0026639.cleaned.NoDups.fa.aln.trimal2.clean	Dark	11	102	1122	205	18.271	98	0.961	81	0.794	185	8	46	92	3	93	41	9	35	39	15	16	70	46	66	50	36	58	6	3	0	0	0	5	0	0	200	0
OG0026658.cleaned.NoDups.fa.aln.trimal2.clean	Dark	13	105	1365	96	7.033	96	0.914	87	0.829	195	8	65	111	5	103	28	25	74	79	30	34	88	33	90	101	58	86	12	44	0	0	0	3	0	0	93	0
OG0026693.cleaned.NoDups.fa.aln.trimal2.clean	Dark	13	75	975	212	21.744	50	0.667	47	0.627	101	23	58	39	12	57	19	30	13	57	8	2	58	11	91	88	11	44	4	37	0	0	0	1	0	0	211	0
OG0026828.cleaned.NoDups.fa.aln.trimal2.clean	Annotated	8	751	6008	626	10.419	377	0.502	189	0.252	791	111	300	452	133	506	86	172	154	559	96	57	285	127	488	285	212	465	44	59	0	0	0	5	0	0	621	0
OG0026865.cleaned.NoDups.fa.aln.trimal2.clean	Dark	11	374	4114	594	14.439	294	0.786	166	0.444	306	51	227	269	210	281	112	111	192	346	29	107	156	140	223	205	157	240	98	60	0	0	0	12	0	0	582	0
OG0026882.cleaned.NoDups.fa.aln.trimal2.clean	Annotated	12	254	3048	45	1.476	202	0.795	185	0.728	259	63	171	121	107	246	51	109	108	146	61	120	204	178	125	233	210	289	102	100	0	0	0	2	0	0	43	0
OG0026887.cleaned.NoDups.fa.aln.trimal2.clean	Annotated	11	85	935	69	7.38	70	0.824	42	0.494	199	18	12	13	44	74	8	32	12	116	31	7	33	12	45	52	45	79	24	10	0	0	0	4	0	0	65	0
OG0026891.cleaned.NoDups.fa.aln.trimal2.clean	Annotated	11	83	913	48	5.257	75	0.904	67	0.807	83	10	48	65	13	90	19	21	30	93	15	17	51	47	58	53	32	62	35	23	0	0	0	1	0	0	47	0
OG0026914.cleaned.NoDups.fa.aln.trimal2.clean	Annotated	10	271	2710	78	2.878	245	0.904	213	0.786	437	40	149	185	68	175	34	91	132	216	79	49	102	105	200	203	109	146	54	58	0	0	0	1	0	0	77	0
OG0026924.cleaned.NoDups.fa.aln.trimal2.clean	Annotated	10	151	1510	101	6.689	125	0.828	82	0.543	113	20	108	88	91	133	8	29	98	65	30	27	87	49	93	88	95	115	20	52	0	0	0	2	0	0	99	0
OG0026935.cleaned.NoDups.fa.aln.trimal2.clean	Annotated	12	312	3744	171	4.567	225	0.721	175	0.561	344	42	239	244	179	287	99	158	182	364	110	124	191	135	168	120	187	219	85	96	0	0	0	6	0	0	165	0
OG0026955.cleaned.NoDups.fa.aln.trimal2.clean	Dark	8	211	1688	187	11.078	187	0.886	114	0.54	201	10	66	113	10	126	87	14	13	191	6	14	141	110	136	41	20	185	9	8	0	0	0	2	0	0	185	0
OG0026956.cleaned.NoDups.fa.aln.trimal2.clean	Annotated	11	200	2200	268	12.182	184	0.92	124	0.62	268	52	101	86	70	170	25	77	116	173	37	34	47	51	123	139	86	212	13	52	0	0	0	4	0	0	264	0
OG0026960.cleaned.NoDups.fa.aln.trimal2.clean	Annotated	12	177	2124	129	6.073	165	0.932	116	0.655	279	20	87	144	69	162	56	58	43	305	28	37	52	99	188	119	69	117	35	28	0	0	0	2	0	0	127	0
OG0026961.cleaned.NoDups.fa.aln.trimal2.clean	Dark	12	43	516	14	2.713	26	0.605	17	0.395	58	14	1	9	47	43	3	22	11	83	1	0	13	10	35	40	3	64	36	9	0	0	0	4	0	0	10	0
OG0026968.cleaned.NoDups.fa.aln.trimal2.clean	Dark	11	390	4290	271	6.317	363	0.931	272	0.697	617	37	218	309	28	302	214	81	43	515	27	26	334	164	279	73	74	650	16	12	0	0	0	4	0	0	267	0
OG0026980.cleaned.NoDups.fa.aln.trimal2.clean	Annotated	9	255	2295	154	6.71	218	0.855	96	0.376	208	26	104	106	147	128	92	47	56	209	26	77	153	80	199	139	72	147	73	52	0	0	0	4	0	0	150	0
OG0026990.cleaned.NoDups.fa.aln.trimal2.clean	Annotated	11	111	1221	112	9.173	70	0.631	57	0.514	80	9	75	83	1	51	65	77	24	133	23	53	50	49	84	75	66	76	24	11	0	0	0	3	0	0	109	0
OG0027002.cleaned.NoDups.fa.aln.trimal2.clean	Annotated	11	214	2354	271	11.512	180	0.841	84	0.393	288	64	81	148	50	108	87	84	45	308	40	30	82	99	136	86	70	182	54	41	0	0	0	3	0	0	268	0
OG0027008.cleaned.NoDups.fa.aln.trimal2.clean	Annotated	8	196	1568	223	14.222	149	0.76	105	0.536	178	23	83	61	54	158	17	52	29	214	19	15	38	45	137	76	31	95	17	3	0	0	0	4	0	0	219	0
OG0027010.cleaned.NoDups.fa.aln.trimal2.clean	Annotated	12	238	2856	287	10.049	162	0.681	107	0.45	136	27	137	174	99	196	103	108	107	367	50	68	102	125	159	191	85	209	31	95	0	0	0	3	0	0	284	0
OG0027043.cleaned.NoDups.fa.aln.trimal2.clean	Dark	9	228	2052	111	5.409	178	0.781	131	0.575	240	67	105	122	61	150	44	40	31	295	28	17	137	59	173	130	66	105	43	28	0	0	0	0	0	0	111	0
OG0027058.cleaned.NoDups.fa.aln.trimal2.clean	Annotated	12	75	900	39	4.333	67	0.893	62	0.827	114	5	55	44	39	90	6	21	23	98	14	8	37	60	70	49	33	73	10	12	0	0	0	2	0	0	37	0
OG0027064.cleaned.NoDups.fa.aln.trimal2.clean	Dark	11	105	1155	37	3.203	92	0.876	68	0.648	179	6	75	65	10	87	61	10	22	186	9	16	108	25	55	33	16	145	1	9	0	0	0	3	0	0	34	0
OG0027065.cleaned.NoDups.fa.aln.trimal2.clean	Annotated	11	171	1881	258	13.716	139	0.813	87	0.509	253	17	146	100	42	111	61	34	45	205	30	8	42	52	119	129	55	113	20	41	0	0	0	3	0	0	255	0
OG0027079.cleaned.NoDups.fa.aln.trimal2.clean	Dark	9	247	2223	180	8.097	230	0.931	143	0.579	215	29	119	225	6	201	106	25	38	182	14	21	151	119	205	51	26	299	5	6	0	0	0	16	0	0	164	0
OG0027101.cleaned.NoDups.fa.aln.trimal2.clean	Annotated	9	328	2952	260	8.808	272	0.829	175	0.534	301	103	98	200	163	210	82	81	65	319	36	70	108	78	163	176	66	206	99	68	0	0	0	8	0	0	252	0
OG0027104.cleaned.NoDups.fa.aln.trimal2.clean	Annotated	9	406	3654	1121	30.679	346	0.852	125	0.308	327	84	109	81	119	171	81	94	72	275	72	85	114	64	151	139	131	200	61	103	0	0	0	9	0	0	1112	0
OG0027109.cleaned.NoDups.fa.aln.trimal2.clean	Dark	12	136	1632	212	12.99	119	0.875	100	0.735	149	29	78	163	34	101	4	55	53	141	27	24	60	64	82	92	77	131	30	26	0	0	0	11	0	0	201	0
OG0027113.cleaned.NoDups.fa.aln.trimal2.clean	Annotated	10	54	540	37	6.852	41	0.759	24	0.444	75	1	22	53	7	32	7	12	31	50	4	8	1	61	52	17	6	44	18	2	0	0	0	4	0	0	33	0
OG0027123.cleaned.NoDups.fa.aln.trimal2.clean	Annotated	12	258	3096	306	9.884	220	0.853	193	0.748	659	34	69	191	56	165	28	92	53	284	48	38	101	107	244	213	123	232	34	19	0	0	0	0	0	0	306	0
OG0027132.cleaned.NoDups.fa.aln.trimal2.clean	Dark	12	271	3252	311	9.563	240	0.886	182	0.672	270	21	155	383	30	238	112	47	64	394	12	21	204	217	257	74	29	395	9	9	0	0	0	5	0	0	306	0
OG0027140.cleaned.NoDups.fa.aln.trimal2.clean	Dark	12	147	1764	72	4.082	130	0.884	114	0.776	228	21	160	257	4	111	158	16	16	146	1	11	81	144	110	43	15	146	4	20	0	0	0	0	0	0	72	0
OG0027142.cleaned.NoDups.fa.aln.trimal2.clean	Annotated	11	166	1826	105	5.75	111	0.669	99	0.596	120	6	74	99	69	99	84	85	66	201	51	47	107	61	78	123	103	173	33	42	0	0	0	1	0	0	104	0
OG0027147.cleaned.NoDups.fa.aln.trimal2.clean	Annotated	9	116	1044	108	10.345	83	0.716	37	0.319	182	41	35	68	32	87	3	12	36	55	12	22	38	48	57	48	40	98	18	4	0	0	0	2	0	0	106	0
OG0027151.cleaned.NoDups.fa.aln.trimal2.clean	Dark	12	209	2508	280	11.164	197	0.943	155	0.742	255	54	95	134	117	199	52	54	30	329	53	38	103	73	147	192	62	177	44	20	0	0	0	3	0	0	277	0
OG0027170.cleaned.NoDups.fa.aln.trimal2.clean	Annotated	12	196	2352	75	3.189	84	0.429	53	0.27	124	54	162	210	115	183	86	74	164	161	38	35	136	49	225	57	64	161	83	96	0	0	0	2	0	0	73	0
OG0027171.cleaned.NoDups.fa.aln.trimal2.clean	Dark	11	164	1804	232	12.86	157	0.957	125	0.762	232	24	64	139	26	114	83	26	42	154	12	11	107	79	133	72	60	169	12	13	0	0	0	4	0	0	228	0
OG0027175.cleaned.NoDups.fa.aln.trimal2.clean	Dark	12	114	1368	147	10.746	95	0.833	61	0.535	146	18	108	133	21	80	13	14	17	176	14	18	30	50	105	93	30	102	23	30	0	0	0	3	0	0	144	0
OG0027176.cleaned.NoDups.fa.aln.trimal2.clean	Annotated	11	100	1100	52	4.727	78	0.78	49	0.49	157	15	26	49	79	100	10	23	15	124	18	3	139	9	79	50	33	49	40	30	0	0	0	2	0	0	50	0
OG0027178.cleaned.NoDups.fa.aln.trimal2.clean	Dark	12	82	984	83	8.435	77	0.939	50	0.61	97	4	37	59	25	62	9	41	37	133	33	9	53	42	31	70	50	69	10	30	0	0	0	1	0	0	82	0
OG0027189.cleaned.NoDups.fa.aln.trimal2.clean	Dark	10	175	1750	780	44.571	124	0.709	52	0.297	196	20	49	90	12	74	19	23	43	45	16	4	92	15	96	83	55	34	2	2	0	0	0	5	0	0	775	0
OG0027199.cleaned.NoDups.fa.aln.trimal2.clean	Dark	7	158	1106	142	12.839	139	0.88	86	0.544	96	8	52	90	2	83	49	15	13	95	4	6	97	64	117	15	10	140	6	2	0	0	0	1	0	0	141	0
OG0027225.cleaned.NoDups.fa.aln.trimal2.clean	Annotated	12	117	1404	52	3.704	95	0.812	51	0.436	129	59	69	134	50	78	56	53	92	105	35	60	22	69	87	45	38	90	35	46	0	0	0	2	0	0	50	0
OG0027235.cleaned.NoDups.fa.aln.trimal2.clean	Dark	8	901	7208	2197	30.48	806	0.895	386	0.428	874	133	170	260	85	289	116	90	105	483	88	58	195	268	620	458	252	325	119	23	0	0	0	13	0	0	2184	0
OG0027256.cleaned.NoDups.fa.aln.trimal2.clean	Annotated	11	266	2926	313	10.697	225	0.846	160	0.602	323	33	102	110	145	216	24	126	58	340	86	42	53	98	185	187	130	275	53	27	0	0	0	3	0	0	310	0
OG0027270.cleaned.NoDups.fa.aln.trimal2.clean	Dark	11	121	1331	92	6.912	108	0.893	87	0.719	173	18	25	84	39	72	13	58	47	112	29	40	61	95	101	88	77	83	18	6	0	0	0	2	0	0	90	0
OG0027272.cleaned.NoDups.fa.aln.trimal2.clean	Dark	12	156	1872	159	8.494	135	0.865	103	0.66	213	21	55	79	37	142	89	27	54	120	54	34	134	62	168	170	115	82	28	29	0	0	0	4	0	0	155	0
OG0027274.cleaned.NoDups.fa.aln.trimal2.clean	Annotated	10	320	3200	164	5.125	257	0.803	194	0.606	406	90	77	80	234	200	71	105	43	463	51	66	155	110	147	196	107	256	80	99	0	0	0	8	0	0	156	0
OG0027287.cleaned.NoDups.fa.aln.trimal2.clean	Annotated	9	228	2052	101	4.922	201	0.882	97	0.425	316	36	57	50	81	175	40	74	61	257	58	15	133	51	121	106	60	169	58	33	0	0	0	14	0	0	87	0
OG0027288.cleaned.NoDups.fa.aln.trimal2.clean	Annotated	12	192	2304	93	4.036	172	0.896	163	0.849	205	15	131	141	115	83	80	115	85	211	51	50	174	67	121	199	136	128	44	60	0	0	0	1	0	0	92	0
OG0027301.cleaned.NoDups.fa.aln.trimal2.clean	Dark	12	64	768	33	4.297	62	0.969	45	0.703	121	9	26	73	13	70	52	19	9	87	3	3	30	44	62	21	15	75	3	0	0	0	0	0	0	0	33	0
OG0027329.cleaned.NoDups.fa.aln.trimal2.clean	Dark	10	248	2480	388	15.645	213	0.859	169	0.681	472	45	32	103	41	143	26	53	40	274	26	15	137	40	171	127	88	197	31	31	0	0	0	4	0	0	384	0
OG0027342.cleaned.NoDups.fa.aln.trimal2.clean	Annotated	9	248	2232	258	11.559	201	0.81	100	0.403	328	68	120	87	72	142	44	54	23	283	29	26	126	76	132	126	53	141	26	18	0	0	0	6	0	0	252	0
OG0027344.cleaned.NoDups.fa.aln.trimal2.clean	Annotated	12	236	2832	616	21.751	193	0.818	97	0.411	169	53	132	166	83	209	43	88	156	225	88	43	76	89	104	122	69	217	33	51	0	0	0	5	0	0	611	0
OG0027351.cleaned.NoDups.fa.aln.trimal2.clean	Dark	11	153	1683	218	12.953	145	0.948	100	0.654	205	35	84	101	17	85	59	33	50	158	17	31	77	103	152	90	58	94	8	8	0	0	0	8	0	0	210	0
OG0027365.cleaned.NoDups.fa.aln.trimal2.clean	Annotated	4	461	1844	302	16.377	285	0.618	10	0.022	143	24	113	161	76	106	9	48	126	185	53	43	73	48	45	76	71	82	22	38	0	0	0	0	0	0	302	0
OG0027367.cleaned.NoDups.fa.aln.trimal2.clean	Annotated	10	633	6330	4	0.063	375	0.592	259	0.409	761	94	297	613	96	366	183	207	309	785	122	205	257	291	533	354	306	443	11	93	0	0	0	0	0	0	4	0
OG0027394.cleaned.NoDups.fa.aln.trimal2.clean	Dark	12	194	2328	386	16.581	179	0.923	117	0.603	253	21	177	202	19	167	108	27	51	172	14	24	124	129	146	58	50	180	6	14	0	0	0	5	0	0	381	0
OG0027397.cleaned.NoDups.fa.aln.trimal2.clean	Dark	8	209	1672	45	2.691	187	0.895	124	0.593	226	15	126	96	10	161	78	36	22	196	16	23	77	89	152	50	40	181	21	12	0	0	0	5	0	0	40	0
OG0027420.cleaned.NoDups.fa.aln.trimal2.clean	Dark	12	95	1140	58	5.088	85	0.895	57	0.6	69	35	41	65	24	139	43	50	56	59	15	42	50	26	93	82	55	77	47	14	0	0	0	1	0	0	57	0
OG0027422.cleaned.NoDups.fa.aln.trimal2.clean	Annotated	12	153	1836	388	21.133	136	0.889	88	0.575	158	22	55	94	24	124	26	26	74	208	23	25	76	55	144	82	62	124	15	31	0	0	0	9	0	0	379	0
OG0027439.cleaned.NoDups.fa.aln.trimal2.clean	Dark	7	278	1946	1365	70.144	135	0.486	2	0.007	71	6	44	63	2	43	25	12	26	48	5	10	38	37	47	22	23	53	4	2	0	0	0	4	0	0	1361	0
OG0027440.cleaned.NoDups.fa.aln.trimal2.clean	Annotated	11	129	1419	73	5.144	123	0.953	110	0.853	157	44	28	40	119	83	13	98	11	192	64	26	18	28	28	102	63	170	30	32	0	0	0	1	0	0	72	0
OG0027441.cleaned.NoDups.fa.aln.trimal2.clean	Annotated	12	175	2100	72	3.429	141	0.806	101	0.577	268	44	90	138	56	158	68	54	63	171	28	53	92	113	122	164	95	177	28	46	0	0	0	1	0	0	71	0
OG0027443.cleaned.NoDups.fa.aln.trimal2.clean	Dark	10	249	2490	925	37.149	229	0.92	107	0.43	150	18	82	64	24	153	54	33	39	168	17	23	153	77	168	116	67	133	18	8	0	0	0	8	0	0	917	0
OG0027444.cleaned.NoDups.fa.aln.trimal2.clean	Dark	12	155	1860	518	27.849	149	0.961	91	0.587	180	13	30	113	17	100	50	25	24	149	13	13	132	46	143	69	34	169	19	3	0	0	0	6	0	0	512	0
OG0027447.cleaned.NoDups.fa.aln.trimal2.clean	Dark	12	183	2196	241	10.974	165	0.902	130	0.71	270	24	83	111	32	230	25	56	47	89	31	43	171	88	190	232	120	89	8	16	0	0	0	0	0	0	241	0
OG0027468.cleaned.NoDups.fa.aln.trimal2.clean	Annotated	11	89	979	37	3.779	77	0.865	61	0.685	106	6	92	67	28	92	17	11	26	130	36	28	18	29	45	44	64	69	14	20	0	0	0	1	0	0	36	0
OG0027475.cleaned.NoDups.fa.aln.trimal2.clean	Annotated	12	174	2088	385	18.439	154	0.885	113	0.649	172	4	86	163	32	206	16	20	265	123	17	29	80	70	190	71	50	82	24	3	0	0	0	6	0	0	379	0
OG0027480.cleaned.NoDups.fa.aln.trimal2.clean	Annotated	12	147	1764	277	15.703	129	0.878	103	0.701	214	9	64	135	33	108	36	37	40	172	17	18	188	60	100	84	44	91	24	13	0	0	0	3	0	0	274	0
OG0027494.cleaned.NoDups.fa.aln.trimal2.clean	Annotated	11	323	3553	103	2.899	303	0.938	228	0.706	238	33	253	185	187	201	77	130	226	377	103	82	120	163	241	217	200	248	75	94	0	0	0	1	0	0	102	0
OG0027499.cleaned.NoDups.fa.aln.trimal2.clean	Annotated	12	206	2472	218	8.819	173	0.84	143	0.694	185	33	58	69	160	109	83	123	37	323	78	38	127	30	93	159	134	248	69	98	0	0	0	2	0	0	216	0
OG0027504.cleaned.NoDups.fa.aln.trimal2.clean	Annotated	12	155	1860	139	7.473	143	0.923	117	0.755	357	63	31	75	41	90	31	25	91	111	26	37	99	57	188	174	76	115	2	32	0	0	0	2	0	0	137	0
OG0027507.cleaned.NoDups.fa.aln.trimal2.clean	Annotated	12	106	1272	111	8.726	88	0.83	65	0.613	222	4	76	188	29	57	17	10	109	59	23	21	37	35	106	60	43	34	26	5	0	0	0	5	0	0	106	0
OG0027512.cleaned.NoDups.fa.aln.trimal2.clean	Dark	11	148	1628	49	3.01	124	0.838	93	0.628	190	107	97	97	52	122	40	70	62	123	25	32	68	60	61	130	90	91	27	35	0	0	0	1	0	0	48	0
OG0027514.cleaned.NoDups.fa.aln.trimal2.clean	Annotated	9	330	2970	278	9.36	246	0.745	150	0.455	276	58	59	86	158	163	33	114	55	447	74	43	167	100	101	153	130	270	120	85	0	0	0	2	0	0	276	0
OG0027521.cleaned.NoDups.fa.aln.trimal2.clean	Annotated	12	288	3456	42	1.215	217	0.753	190	0.66	263	89	181	259	95	198	94	111	214	307	60	117	138	87	309	249	198	241	51	153	0	0	0	0	0	0	42	0
OG0027541.cleaned.NoDups.fa.aln.trimal2.clean	Annotated	11	137	1507	7	0.464	121	0.883	96	0.701	194	46	91	263	26	66	31	23	51	200	15	23	30	75	98	69	57	97	26	19	0	0	0	1	0	0	6	0
OG0027562.cleaned.NoDups.fa.aln.trimal2.clean	Dark	12	84	1008	70	6.944	72	0.857	56	0.667	104	89	35	58	4	45	23	31	32	80	25	34	34	43	82	62	33	64	40	20	0	0	0	5	0	0	65	0
OG0027572.cleaned.NoDups.fa.aln.trimal2.clean	Annotated	11	126	1386	28	2.02	115	0.913	81	0.643	253	28	72	101	32	97	55	22	37	154	17	21	54	53	112	67	45	87	37	14	0	0	0	1	0	0	27	0
OG0027608.cleaned.NoDups.fa.aln.trimal2.clean	Annotated	12	151	1812	82	4.525	142	0.94	128	0.848	231	40	82	117	35	114	24	65	89	164	36	22	108	62	194	105	87	104	26	25	0	0	0	1	0	0	81	0
OG0027610.cleaned.NoDups.fa.aln.trimal2.clean	Dark	12	44	528	40	7.576	35	0.795	26	0.591	41	1	26	33	6	23	32	6	30	68	26	4	6	45	49	34	10	48	0	0	0	0	0	2	0	0	38	0
OG0027612.cleaned.NoDups.fa.aln.trimal2.clean	Dark	11	161	1771	210	11.858	150	0.932	126	0.783	263	28	68	57	11	192	70	20	13	164	14	18	117	45	166	61	26	201	20	7	0	0	0	2	0	0	208	0
OG0027627.cleaned.NoDups.fa.aln.trimal2.clean	Annotated	12	249	2988	351	11.747	195	0.783	127	0.51	365	36	143	214	137	169	68	72	77	265	53	57	154	68	161	127	84	253	65	69	0	0	0	3	0	0	348	0
OG0027657.cleaned.NoDups.fa.aln.trimal2.clean	Dark	12	185	2220	156	7.027	183	0.989	150	0.811	252	24	221	205	7	174	151	35	51	151	14	40	111	116	226	83	66	121	7	9	0	0	0	2	0	0	154	0
OG0027660.cleaned.NoDups.fa.aln.trimal2.clean	Dark	11	34	374	10	2.674	21	0.618	17	0.5	39	12	25	11	11	36	1	7	32	55	9	1	35	2	10	14	21	29	12	2	0	0	0	1	0	0	9	0
OG0027692.cleaned.NoDups.fa.aln.trimal2.clean	Annotated	11	175	1925	339	17.61	141	0.806	76	0.434	154	36	85	148	52	121	26	24	150	116	25	27	107	85	165	64	49	101	33	18	0	0	0	2	0	0	337	0
OG0027723.cleaned.NoDups.fa.aln.trimal2.clean	Annotated	11	145	1595	23	1.442	119	0.821	95	0.655	137	32	59	89	42	187	20	65	91	168	24	29	99	60	87	84	60	179	36	24	0	0	0	0	0	0	23	0
OG0027736.cleaned.NoDups.fa.aln.trimal2.clean	Dark	12	143	1716	50	2.914	130	0.909	111	0.776	234	23	100	192	23	71	32	45	166	198	24	42	25	102	128	83	54	97	0	27	0	0	0	0	0	0	50	0
OG0027745.cleaned.NoDups.fa.aln.trimal2.clean	Dark	9	688	6192	306	4.942	559	0.812	516	0.75	516	182	309	317	307	346	143	189	171	784	193	147	306	210	380	424	294	438	111	119	0	0	0	1	0	0	305	0
OG0027749.cleaned.NoDups.fa.aln.trimal2.clean	Dark	11	112	1232	140	11.364	103	0.92	84	0.75	144	14	99	66	20	70	33	22	22	139	11	23	50	46	84	92	37	100	9	11	0	0	0	2	0	0	138	0
OG0027753.cleaned.NoDups.fa.aln.trimal2.clean	Annotated	12	149	1788	49	2.74	126	0.846	95	0.638	136	44	119	113	86	108	60	45	58	223	38	74	34	124	146	102	31	120	41	37	0	0	0	0	0	0	49	0
OG0027760.cleaned.NoDups.fa.aln.trimal2.clean	Annotated	11	134	1474	155	10.516	124	0.925	97	0.724	190	43	98	121	77	93	42	45	67	97	63	32	41	49	72	68	32	29	31	29	0	0	0	2	0	0	153	0
OG0027762.cleaned.NoDups.fa.aln.trimal2.clean	Annotated	10	155	1550	174	11.226	139	0.897	94	0.606	237	24	30	94	31	99	37	20	50	99	18	21	78	60	142	158	72	53	28	25	0	0	0	2	0	0	172	0
OG0027785.cleaned.NoDups.fa.aln.trimal2.clean	Annotated	10	259	2590	301	11.622	177	0.683	104	0.402	232	46	164	171	49	213	64	52	51	266	29	52	82	84	206	115	92	187	83	51	0	0	0	1	0	0	300	0
OG0027796.cleaned.NoDups.fa.aln.trimal2.clean	Annotated	10	210	2100	333	15.857	191	0.91	91	0.433	184	34	102	133	37	170	50	49	91	122	58	40	196	72	100	73	66	119	47	24	0	0	0	5	0	0	328	0
OG0027808.cleaned.NoDups.fa.aln.trimal2.clean	Dark	10	380	3800	699	18.395	341	0.897	210	0.553	474	58	179	219	65	213	42	61	46	403	52	60	245	144	209	252	157	168	35	19	0	0	0	4	0	0	695	0
OG0027820.cleaned.NoDups.fa.aln.trimal2.clean	Annotated	12	188	2256	324	14.362	173	0.92	141	0.75	299	22	82	161	41	96	58	45	126	196	54	24	72	144	195	112	74	102	13	16	0	0	0	6	0	0	318	0
OG0027842.cleaned.NoDups.fa.aln.trimal2.clean	Annotated	12	67	804	15	1.866	58	0.866	55	0.821	86	7	59	47	49	48	9	36	17	103	16	12	37	14	25	116	37	36	14	21	0	0	0	0	0	0	15	0
OG0027963.cleaned.NoDups.fa.aln.trimal2.clean	Annotated	8	419	3352	241	7.19	326	0.778	190	0.453	296	63	147	179	108	244	94	94	54	443	53	43	194	119	269	205	150	277	66	13	0	0	0	1	0	0	240	0
OG0027966.cleaned.NoDups.fa.aln.trimal2.clean	Annotated	11	59	649	49	7.55	59	1	48	0.814	61	11	64	64	8	24	17	5	39	49	8	8	29	47	50	52	20	33	3	8	0	0	0	0	0	0	49	0
OG0027972.cleaned.NoDups.fa.aln.trimal2.clean	Dark	11	120	1320	185	14.015	111	0.925	80	0.667	141	7	75	95	11	70	46	21	15	128	12	12	96	61	107	46	25	155	7	5	0	0	0	5	0	0	180	0
OG0027986.cleaned.NoDups.fa.aln.trimal2.clean	Annotated	10	380	3800	127	3.342	322	0.847	222	0.584	346	52	186	207	193	290	76	138	115	345	123	119	151	147	214	338	208	299	34	92	0	0	0	4	0	0	123	0
OG0027994.cleaned.NoDups.fa.aln.trimal2.clean	Annotated	10	198	1980	240	12.121	156	0.788	67	0.338	321	28	76	115	18	135	51	35	31	222	27	37	83	40	126	90	80	146	55	24	0	0	0	1	0	0	239	0
OG0028006.cleaned.NoDups.fa.aln.trimal2.clean	Dark	9	321	2889	595	20.595	293	0.913	178	0.555	397	53	48	384	24	89	55	28	44	271	31	29	9	177	291	152	56	115	23	18	0	0	0	3	0	0	592	0
OG0028009.cleaned.NoDups.fa.aln.trimal2.clean	Dark	11	199	2189	273	12.471	191	0.96	141	0.709	207	33	81	194	30	170	30	52	63	104	35	20	136	99	236	201	86	104	22	13	0	0	0	3	0	0	270	0
OG0028011.cleaned.NoDups.fa.aln.trimal2.clean	Annotated	11	181	1991	37	1.858	154	0.851	76	0.42	164	55	113	68	91	174	60	57	50	130	59	90	147	78	103	140	102	141	43	89	0	0	0	1	0	0	36	0
OG0028018.cleaned.NoDups.fa.aln.trimal2.clean	Annotated	10	248	2480	169	6.815	233	0.94	191	0.77	231	30	120	132	105	143	73	73	68	307	43	51	154	86	152	141	80	197	51	74	0	0	0	9	0	0	160	0
OG0028029.cleaned.NoDups.fa.aln.trimal2.clean	Dark	11	60	660	63	9.545	54	0.9	40	0.667	46	4	8	17	23	42	32	2	13	85	17	3	59	74	56	49	30	30	7	0	0	0	0	1	0	0	62	0
OG0028033.cleaned.NoDups.fa.aln.trimal2.clean	Dark	11	135	1485	219	14.747	130	0.963	92	0.681	211	9	44	127	35	131	5	55	70	151	18	6	60	36	49	65	69	105	3	17	0	0	0	3	0	0	216	0
OG0028041.cleaned.NoDups.fa.aln.trimal2.clean	Dark	11	254	2794	403	14.424	226	0.89	129	0.508	244	16	175	335	9	262	178	22	35	198	7	35	102	190	229	28	29	292	1	4	0	0	0	3	0	0	400	0
OG0028056.cleaned.NoDups.fa.aln.trimal2.clean	Dark	11	81	891	57	6.397	78	0.963	56	0.691	127	1	19	48	10	81	33	12	31	51	21	7	102	23	78	108	27	28	11	16	0	0	0	4	0	0	53	0
OG0028067.cleaned.NoDups.fa.aln.trimal2.clean	Annotated	11	113	1243	246	19.791	92	0.814	71	0.628	114	64	17	22	78	79	29	22	30	116	27	36	61	19	26	26	42	101	48	40	0	0	0	0	0	0	246	0
OG0028071.cleaned.NoDups.fa.aln.trimal2.clean	Annotated	11	117	1287	115	8.936	94	0.803	71	0.607	185	7	73	89	8	57	43	21	18	201	6	3	119	31	52	35	27	184	4	9	0	0	0	2	0	0	113	0
OG0028083.cleaned.NoDups.fa.aln.trimal2.clean	Annotated	10	163	1630	209	12.822	144	0.883	83	0.509	205	58	43	86	52	63	69	50	17	218	25	6	84	49	91	83	55	112	31	24	0	0	0	3	0	0	206	0
OG0028087.cleaned.NoDups.fa.aln.trimal2.clean	Annotated	10	229	2290	74	3.231	144	0.629	79	0.345	262	27	114	156	82	174	54	72	94	206	30	77	182	89	96	94	100	197	68	42	0	0	0	6	0	0	68	0
OG0028093.cleaned.NoDups.fa.aln.trimal2.clean	Annotated	10	139	1390	156	11.223	128	0.921	74	0.532	218	22	65	127	50	77	41	38	24	118	13	23	72	65	75	79	38	58	14	17	0	0	0	3	0	0	153	0
OG0028109.cleaned.NoDups.fa.aln.trimal2.clean	Dark	10	132	1320	44	3.333	118	0.894	94	0.712	118	14	87	194	7	95	40	29	31	111	9	17	70	171	114	37	14	112	2	4	0	0	0	1	0	0	43	0
OG0028116.cleaned.NoDups.fa.aln.trimal2.clean	Annotated	9	205	1845	91	4.932	185	0.902	128	0.624	168	15	155	122	16	170	94	43	15	217	10	26	104	104	148	48	20	271	1	7	0	0	0	5	0	0	86	0
OG0028117.cleaned.NoDups.fa.aln.trimal2.clean	Dark	11	231	2541	85	3.345	200	0.866	156	0.675	194	44	142	94	183	231	53	119	102	229	61	74	92	71	117	155	137	252	18	88	0	0	0	1	0	0	84	0
OG0028120.cleaned.NoDups.fa.aln.trimal2.clean	Annotated	10	90	900	13	1.444	58	0.644	40	0.444	152	20	11	88	20	76	16	4	12	174	28	9	21	42	88	49	10	23	29	15	0	0	0	0	0	0	13	0
OG0028123.cleaned.NoDups.fa.aln.trimal2.clean	Annotated	10	364	3640	40	1.099	253	0.695	143	0.393	577	58	126	190	151	249	141	80	36	481	53	57	231	174	217	216	98	313	94	58	0	0	0	1	0	0	39	0
OG0028155.cleaned.NoDups.fa.aln.trimal2.clean	Annotated	6	849	5094	105	2.061	714	0.841	380	0.448	695	106	208	160	202	388	110	194	87	730	97	111	255	138	255	386	230	484	96	57	0	0	0	1	0	0	104	0
OG0028163.cleaned.NoDups.fa.aln.trimal2.clean	Dark	11	65	715	81	11.329	52	0.8	36	0.554	87	8	54	77	14	54	2	10	10	51	32	6	78	21	31	51	21	25	0	2	0	0	0	1	0	0	80	0
OG0028171.cleaned.NoDups.fa.aln.trimal2.clean	Annotated	10	238	2380	110	4.622	211	0.887	175	0.735	243	0	125	193	94	134	8	107	87	295	20	57	91	114	196	170	106	181	19	30	0	0	0	0	0	0	110	0
OG0028182.cleaned.NoDups.fa.aln.trimal2.clean	Annotated	7	218	1526	166	10.878	145	0.665	55	0.252	113	7	115	145	57	112	8	101	124	94	64	47	32	36	72	78	38	68	19	30	0	0	0	7	0	0	159	0
OG0028188.cleaned.NoDups.fa.aln.trimal2.clean	Dark	9	256	2304	138	5.99	210	0.82	125	0.488	345	7	146	125	17	174	138	17	17	349	7	16	186	96	171	34	33	271	12	5	0	0	0	4	0	0	134	0
OG0028190.cleaned.NoDups.fa.aln.trimal2.clean	Annotated	8	125	1000	130	13	119	0.952	66	0.528	104	26	41	47	26	80	14	30	4	109	16	5	61	25	73	63	42	77	18	9	0	0	0	26	0	0	104	0
OG0028192.cleaned.NoDups.fa.aln.trimal2.clean	Dark	11	167	1837	97	5.28	144	0.862	120	0.719	260	30	66	117	77	92	24	35	54	181	38	27	110	44	157	145	85	132	54	12	0	0	0	1	0	0	96	0
OG0028196.cleaned.NoDups.fa.aln.trimal2.clean	Annotated	9	139	1251	37	2.958	108	0.777	80	0.576	183	22	69	80	47	109	30	25	14	175	29	26	45	35	74	74	42	105	7	23	0	0	0	1	0	0	36	0
OG0028199.cleaned.NoDups.fa.aln.trimal2.clean	Annotated	11	133	1463	159	10.868	114	0.857	66	0.496	113	30	92	90	75	108	52	43	46	129	30	31	31	46	83	61	79	122	5	38	0	0	0	4	0	0	155	0
OG0028203.cleaned.NoDups.fa.aln.trimal2.clean	Dark	10	336	3360	79	2.351	321	0.955	280	0.833	324	76	205	202	149	130	85	134	169	448	91	53	113	144	207	255	137	302	21	36	0	0	0	3	0	0	76	0
OG0028208.cleaned.NoDups.fa.aln.trimal2.clean	Dark	9	37	333	3	0.901	32	0.865	23	0.622	26	1	33	9	3	11	21	11	4	44	4	11	45	18	13	11	3	57	5	0	0	0	0	2	0	0	1	0
OG0028210.cleaned.NoDups.fa.aln.trimal2.clean	Dark	11	303	3333	232	6.961	275	0.908	163	0.538	261	36	153	320	106	178	90	125	177	245	97	73	186	145	204	215	113	206	64	107	0	0	0	3	0	0	229	0
OG0028217.cleaned.NoDups.fa.aln.trimal2.clean	Annotated	10	126	1260	75	5.952	120	0.952	74	0.587	156	11	39	89	41	75	31	39	26	158	24	16	27	64	128	67	39	113	26	16	0	0	0	4	0	0	71	0
OG0028218.cleaned.NoDups.fa.aln.trimal2.clean	Dark	11	209	2299	117	5.089	186	0.89	105	0.502	304	92	58	101	89	236	51	59	50	268	47	19	111	47	120	177	89	189	55	20	0	0	0	3	0	0	114	0
OG0028221.cleaned.NoDups.fa.aln.trimal2.clean	Annotated	11	370	4070	297	7.297	283	0.765	169	0.457	455	87	67	145	173	286	68	198	40	721	99	41	213	138	232	155	135	385	77	58	0	0	0	14	0	0	283	0
OG0028224.cleaned.NoDups.fa.aln.trimal2.clean	Dark	11	96	1056	99	9.375	78	0.812	58	0.604	128	4	32	39	40	85	32	23	25	55	40	19	108	36	88	90	23	51	1	38	0	0	0	4	0	0	95	0
OG0028239.cleaned.NoDups.fa.aln.trimal2.clean	Annotated	11	142	1562	56	3.585	131	0.923	93	0.655	153	14	52	262	30	66	16	32	72	151	14	19	28	159	176	102	44	79	33	4	0	0	0	3	0	0	53	0
OG0028242.cleaned.NoDups.fa.aln.trimal2.clean	Annotated	11	287	3157	473	14.983	214	0.746	174	0.606	318	57	53	55	144	258	81	131	16	426	76	44	103	73	66	166	134	344	46	93	0	0	0	11	0	0	462	0
OG0028246.cleaned.NoDups.fa.aln.trimal2.clean	Annotated	8	227	1816	717	39.482	103	0.454	44	0.194	121	13	81	87	53	90	35	23	27	131	9	26	54	47	88	71	27	82	21	13	0	0	0	2	0	0	715	0
OG0028250.cleaned.NoDups.fa.aln.trimal2.clean	Annotated	9	173	1557	115	7.386	84	0.486	50	0.289	181	54	76	121	84	117	39	17	42	101	39	39	45	64	153	61	75	80	33	21	0	0	0	1	0	0	114	0
OG0028257.cleaned.NoDups.fa.aln.trimal2.clean	Annotated	11	116	1276	99	7.759	100	0.862	70	0.603	196	4	60	84	11	81	9	30	77	108	29	13	52	38	139	94	60	64	11	17	0	0	0	2	0	0	97	0
OG0028273.cleaned.NoDups.fa.aln.trimal2.clean	Annotated	9	151	1359	338	24.871	132	0.874	63	0.417	167	29	58	125	2	73	5	23	26	41	4	27	85	27	69	162	13	64	20	1	0	0	0	1	0	0	337	0
OG0028276.cleaned.NoDups.fa.aln.trimal2.clean	Dark	9	133	1197	135	11.278	121	0.91	84	0.632	118	5	150	158	1	113	87	4	21	53	0	14	57	67	119	13	10	63	0	9	0	0	0	3	0	0	132	0
OG0028295.cleaned.NoDups.fa.aln.trimal2.clean	Annotated	9	238	2142	236	11.018	221	0.929	120	0.504	256	47	52	53	82	162	43	64	37	251	49	38	67	80	91	155	77	183	71	48	0	0	0	13	0	0	223	0
OG0028299.cleaned.NoDups.fa.aln.trimal2.clean	Dark	11	111	1221	51	4.177	99	0.892	71	0.64	134	30	86	107	36	114	16	29	22	140	10	13	59	50	60	143	53	59	2	7	0	0	0	0	0	0	51	0
OG0028309.cleaned.NoDups.fa.aln.trimal2.clean	Dark	9	196	1764	209	11.848	179	0.913	135	0.689	244	14	87	189	3	141	76	7	34	119	9	15	143	151	118	24	33	141	3	4	0	0	0	4	0	0	205	0
OG0028311.cleaned.NoDups.fa.aln.trimal2.clean	Annotated	8	456	3648	1022	28.015	327	0.717	104	0.228	353	40	208	247	98	159	44	68	69	369	32	59	69	111	249	141	55	175	50	30	0	0	0	12	0	0	1010	0
OG0028327.cleaned.NoDups.fa.aln.trimal2.clean	Annotated	10	108	1080	61	5.648	91	0.843	62	0.574	132	27	58	58	40	60	39	44	15	70	25	39	24	29	88	57	43	102	37	32	0	0	0	3	0	0	58	0
OG0028338.cleaned.NoDups.fa.aln.trimal2.clean	Dark	6	331	1986	162	8.157	304	0.918	124	0.375	238	27	81	134	38	112	32	45	58	233	44	24	116	104	128	166	88	113	26	17	0	0	0	2	0	0	160	0
OG0028344.cleaned.NoDups.fa.aln.trimal2.clean	Annotated	11	338	3718	1463	39.349	226	0.669	110	0.325	261	12	108	128	57	141	46	85	61	297	27	28	90	151	217	241	98	149	33	25	0	0	0	7	0	0	1456	0
OG0028363.cleaned.NoDups.fa.aln.trimal2.clean	Annotated	7	244	1708	186	10.89	220	0.902	76	0.311	260	43	42	139	36	109	26	35	20	188	20	20	52	57	141	103	53	116	36	26	0	0	0	13	0	0	173	0
OG0028423.cleaned.NoDups.fa.aln.trimal2.clean	Annotated	11	390	4290	409	9.534	348	0.892	267	0.685	557	66	263	288	99	136	65	138	196	567	97	103	111	157	306	203	126	299	29	75	0	0	0	5	0	0	404	0
OG0028437.cleaned.NoDups.fa.aln.trimal2.clean	Annotated	11	160	1760	178	10.114	130	0.812	98	0.613	204	47	114	136	86	118	22	45	63	156	13	13	30	43	124	87	81	159	22	19	0	0	0	3	0	0	175	0
OG0028451.cleaned.NoDups.fa.aln.trimal2.clean	Dark	6	181	1086	604	55.617	95	0.525	10	0.055	67	12	21	36	8	27	12	8	18	52	4	6	29	46	41	37	19	36	2	1	0	0	0	4	0	0	600	0
OG0028485.cleaned.NoDups.fa.aln.trimal2.clean	Dark	10	379	3790	299	7.889	321	0.847	238	0.628	456	42	284	173	38	273	244	73	40	491	16	60	272	125	270	114	59	409	19	33	0	0	0	7	0	0	292	0
OG0028488.cleaned.NoDups.fa.aln.trimal2.clean	Dark	11	75	825	70	8.485	65	0.867	55	0.733	126	9	55	38	4	50	29	21	1	135	1	18	62	14	58	24	9	96	4	1	0	0	0	0	0	0	70	0
OG0028489.cleaned.NoDups.fa.aln.trimal2.clean	Annotated	11	291	3201	207	6.467	263	0.904	176	0.605	457	22	217	281	18	231	168	30	35	403	24	14	197	148	224	38	39	437	4	7	0	0	0	4	0	0	203	0
OG0028490.cleaned.NoDups.fa.aln.trimal2.clean	Dark	11	68	748	17	2.273	52	0.765	38	0.559	91	1	42	54	24	86	11	19	45	57	25	10	37	25	45	54	28	43	21	13	0	0	0	5	0	0	12	0
OG0028501.cleaned.NoDups.fa.aln.trimal2.clean	Dark	11	78	858	122	14.219	75	0.962	58	0.744	110	9	11	31	30	58	10	28	27	95	15	11	39	29	67	45	38	69	2	12	0	0	0	2	0	0	120	0
OG0028506.cleaned.NoDups.fa.aln.trimal2.clean	Dark	11	131	1441	51	3.539	110	0.84	91	0.695	119	11	109	73	17	90	62	53	32	201	16	30	83	85	128	77	29	138	19	18	0	0	0	5	0	0	46	0
OG0028511.cleaned.NoDups.fa.aln.trimal2.clean	Dark	11	241	2651	1019	38.438	206	0.855	88	0.365	235	21	66	74	25	177	54	28	52	107	32	20	142	49	161	135	82	85	37	50	0	0	0	7	0	0	1012	0
OG0028513.cleaned.NoDups.fa.aln.trimal2.clean	Dark	10	57	570	77	13.509	57	1	39	0.684	70	9	18	49	5	33	12	9	17	64	3	8	17	46	36	23	10	55	2	7	0	0	0	0	0	0	77	0
OG0028517.cleaned.NoDups.fa.aln.trimal2.clean	Annotated	10	85	850	81	9.529	47	0.553	22	0.259	54	11	32	95	31	25	7	25	13	80	17	24	20	53	62	122	31	47	8	12	0	0	0	1	0	0	80	0
OG0028519.cleaned.NoDups.fa.aln.trimal2.clean	Annotated	10	751	7510	607	8.083	583	0.776	509	0.678	688	53	483	586	333	604	153	256	508	468	149	195	279	269	298	458	279	526	130	188	0	0	0	2	0	0	605	0
OG0028536.cleaned.NoDups.fa.aln.trimal2.clean	Annotated	11	346	3806	127	3.337	257	0.743	201	0.581	412	99	188	232	125	337	85	92	94	382	40	50	200	198	328	329	111	244	62	71	0	0	0	2	0	0	125	0
OG0028567.cleaned.NoDups.fa.aln.trimal2.clean	Dark	9	180	1620	10	0.617	167	0.928	130	0.722	261	15	117	166	10	121	101	23	60	106	14	36	122	130	123	95	25	73	8	4	0	0	0	1	0	0	9	0
OG0028570.cleaned.NoDups.fa.aln.trimal2.clean	Annotated	10	305	3050	404	13.246	228	0.748	148	0.485	571	51	80	59	75	491	10	63	48	277	33	5	80	37	147	186	130	242	33	28	0	0	0	2	0	0	402	0
OG0028574.cleaned.NoDups.fa.aln.trimal2.clean	Dark	8	239	1912	245	12.814	224	0.937	120	0.502	247	17	106	167	16	120	95	33	25	188	8	19	115	116	109	47	38	185	8	8	0	0	0	4	0	0	241	0
OG0028594.cleaned.NoDups.fa.aln.trimal2.clean	Dark	10	216	2160	92	4.259	212	0.981	168	0.778	157	24	163	223	20	156	124	59	55	163	10	37	148	166	177	69	45	242	12	18	0	0	0	7	0	0	85	0
OG0028608.cleaned.NoDups.fa.aln.trimal2.clean	Annotated	10	286	2860	28	0.979	238	0.832	180	0.629	320	14	224	244	27	183	162	64	33	325	22	21	191	168	224	52	27	498	8	25	0	0	0	4	0	0	24	0
OG0028616.cleaned.NoDups.fa.aln.trimal2.clean	Annotated	11	214	2354	758	32.201	201	0.939	96	0.449	201	29	71	94	13	125	30	44	65	182	29	20	178	100	134	99	64	98	8	12	0	0	0	4	0	0	754	0
OG0028621.cleaned.NoDups.fa.aln.trimal2.clean	Annotated	11	49	539	3	0.557	32	0.653	18	0.367	100	0	24	49	0	21	0	8	149	17	19	23	34	17	6	15	46	8	0	0	0	0	0	1	0	0	2	0
OG0028626.cleaned.NoDups.fa.aln.trimal2.clean	Dark	9	158	1422	156	10.97	147	0.93	104	0.658	190	9	60	58	25	126	37	17	23	130	23	17	112	34	154	73	40	109	18	11	0	0	0	5	0	0	151	0
OG0028629.cleaned.NoDups.fa.aln.trimal2.clean	Dark	9	157	1413	67	4.742	151	0.962	110	0.701	170	9	97	54	14	111	60	22	15	170	2	14	154	47	159	59	32	136	15	6	0	0	0	5	0	0	62	0
OG0028638.cleaned.NoDups.fa.aln.trimal2.clean	Dark	10	219	2190	126	5.753	208	0.95	187	0.854	249	30	103	174	22	183	49	50	90	164	15	31	119	85	197	243	93	136	25	6	0	0	0	3	0	0	123	0
OG0028641.cleaned.NoDups.fa.aln.trimal2.clean	Annotated	10	133	1330	164	12.331	107	0.805	64	0.481	110	17	104	79	66	93	29	25	29	94	21	12	71	32	90	78	65	86	31	34	0	0	0	4	0	0	160	0
OG0028671.cleaned.NoDups.fa.aln.trimal2.clean	Dark	11	114	1254	74	5.901	110	0.965	95	0.833	94	13	132	132	4	126	94	10	30	50	9	30	59	102	124	30	17	104	10	10	0	0	0	3	0	0	71	0
OG0028672.cleaned.NoDups.fa.aln.trimal2.clean	Dark	11	77	847	36	4.25	74	0.961	51	0.662	117	13	17	89	39	50	14	36	23	57	21	19	53	32	48	57	38	70	12	6	0	0	0	1	0	0	35	0
OG0028681.cleaned.NoDups.fa.aln.trimal2.clean	Dark	11	79	869	45	5.178	68	0.861	49	0.62	96	11	41	68	12	48	53	13	14	194	4	9	58	40	54	20	12	68	2	7	0	0	0	0	0	0	45	0
OG0028685.cleaned.NoDups.fa.aln.trimal2.clean	Dark	9	87	783	71	9.068	86	0.989	67	0.77	90	11	36	45	18	44	37	15	26	67	7	14	54	24	51	70	36	59	3	5	0	0	0	4	0	0	67	0
OG0028686.cleaned.NoDups.fa.aln.trimal2.clean	Dark	11	272	2992	665	22.226	202	0.743	112	0.412	262	134	83	180	64	149	63	106	134	220	65	83	87	125	70	166	85	200	2	49	0	0	0	7	0	0	658	0
OG0028701.cleaned.NoDups.fa.aln.trimal2.clean	Annotated	11	117	1287	61	4.74	94	0.803	64	0.547	180	0	57	113	7	70	37	55	97	124	74	21	28	64	95	87	39	73	0	5	0	0	0	2	0	0	59	0
OG0028759.cleaned.NoDups.fa.aln.trimal2.clean	Annotated	9	330	2970	137	4.613	305	0.924	215	0.652	286	34	122	217	122	162	80	102	133	246	57	53	140	122	266	239	175	207	31	39	0	0	0	3	0	0	134	0
OG0028763.cleaned.NoDups.fa.aln.trimal2.clean	Annotated	11	182	2002	261	13.037	138	0.758	100	0.549	159	96	121	116	73	129	39	70	104	149	32	13	75	48	147	111	95	130	18	16	0	0	0	3	0	0	258	0
OG0028765.cleaned.NoDups.fa.aln.trimal2.clean	Annotated	9	414	3726	1342	36.017	321	0.775	161	0.389	348	35	114	119	67	170	60	57	83	245	41	31	151	119	182	208	112	204	15	23	0	0	0	11	0	0	1331	0
OG0028766.cleaned.NoDups.fa.aln.trimal2.clean	Annotated	9	501	4509	126	2.794	424	0.846	275	0.549	266	63	391	435	231	241	117	186	202	562	121	113	104	217	426	247	146	244	14	57	0	0	0	0	0	0	126	0
OG0028771.cleaned.NoDups.fa.aln.trimal2.clean	Annotated	9	178	1602	36	2.247	137	0.77	70	0.393	236	25	41	49	70	128	24	52	19	274	14	31	95	25	115	87	74	137	47	23	0	0	0	4	0	0	32	0
OG0028773.cleaned.NoDups.fa.aln.trimal2.clean	Annotated	9	481	4329	1327	30.654	396	0.823	116	0.241	437	77	152	249	87	159	52	103	69	410	57	55	136	107	277	191	121	194	45	24	0	0	0	1	0	0	1326	0
OG0028779.cleaned.NoDups.fa.aln.trimal2.clean	Annotated	11	78	858	90	10.49	69	0.885	40	0.513	110	20	26	37	28	71	37	19	9	113	8	6	32	25	92	43	10	50	21	11	0	0	0	1	0	0	89	0
OG0028781.cleaned.NoDups.fa.aln.trimal2.clean	Annotated	10	355	3550	232	6.535	306	0.862	242	0.682	269	73	158	184	140	223	80	151	85	486	67	77	107	181	167	219	169	323	62	97	0	0	0	3	0	0	229	0
OG0028792.cleaned.NoDups.fa.aln.trimal2.clean	Dark	11	89	979	66	6.742	84	0.944	59	0.663	138	4	40	59	17	37	5	11	29	84	7	6	66	43	139	67	47	55	31	28	0	0	0	1	0	0	65	0
OG0028796.cleaned.NoDups.fa.aln.trimal2.clean	Annotated	11	92	1012	135	13.34	79	0.859	50	0.543	114	14	29	21	23	71	38	20	48	61	7	46	30	26	55	88	56	68	34	28	0	0	0	3	0	0	132	0
OG0028798.cleaned.NoDups.fa.aln.trimal2.clean	Annotated	9	332	2988	271	9.07	244	0.735	169	0.509	329	87	130	199	90	252	89	75	50	288	55	47	141	69	182	165	118	224	84	43	0	0	0	3	0	0	268	0
OG0028804.cleaned.NoDups.fa.aln.trimal2.clean	Annotated	7	133	931	439	47.154	96	0.722	15	0.113	52	8	28	39	8	30	13	27	16	62	15	10	15	33	42	32	20	36	4	2	0	0	0	2	0	0	437	0
OG0028806.cleaned.NoDups.fa.aln.trimal2.clean	Dark	10	150	1500	2	0.133	149	0.993	110	0.733	125	16	89	154	27	51	31	69	132	161	58	37	6	124	109	93	74	114	2	26	0	0	0	0	0	0	2	0
OG0028824.cleaned.NoDups.fa.aln.trimal2.clean	Annotated	8	841	6728	830	12.337	663	0.788	225	0.268	517	197	323	385	264	347	236	244	256	610	124	173	343	208	431	354	245	369	171	101	0	0	0	13	0	0	817	0
OG0028835.cleaned.NoDups.fa.aln.trimal2.clean	Annotated	11	279	3069	26	0.847	158	0.566	140	0.502	298	46	110	84	246	201	74	217	132	331	80	126	202	58	121	152	161	190	63	151	0	0	0	2	0	0	24	0
OG0028843.cleaned.NoDups.fa.aln.trimal2.clean	Annotated	10	131	1310	161	12.29	112	0.855	90	0.687	106	22	47	53	29	163	20	20	69	46	17	28	160	29	99	98	50	28	25	40	0	0	0	3	0	0	158	0
OG0028853.cleaned.NoDups.fa.aln.trimal2.clean	Dark	11	36	396	44	11.111	23	0.639	14	0.389	37	8	13	59	11	10	2	4	0	26	0	18	23	7	28	62	6	19	7	12	0	0	0	0	0	0	44	0
OG0028859.cleaned.NoDups.fa.aln.trimal2.clean	Dark	11	136	1496	303	20.254	133	0.978	97	0.713	215	18	41	55	67	84	24	16	16	171	10	10	85	24	95	129	42	79	3	9	0	0	0	6	0	0	297	0
OG0028862.cleaned.NoDups.fa.aln.trimal2.clean	Annotated	10	457	4570	239	5.23	375	0.821	264	0.578	356	102	248	222	205	331	150	213	178	382	113	122	217	172	278	348	180	350	56	108	0	0	0	2	0	0	237	0
OG0028868.cleaned.NoDups.fa.aln.trimal2.clean	Annotated	10	133	1330	94	7.068	90	0.677	28	0.211	64	5	57	119	87	104	34	51	38	83	49	21	41	61	88	99	55	107	27	46	0	0	0	0	0	0	94	0
OG0028933.cleaned.NoDups.fa.aln.trimal2.clean	Annotated	9	122	1098	205	18.67	102	0.836	45	0.369	76	4	55	104	24	69	11	15	151	40	11	30	66	24	71	74	11	39	7	11	0	0	0	3	0	0	202	0
OG0028958.cleaned.NoDups.fa.aln.trimal2.clean	Annotated	11	199	2189	233	10.644	162	0.814	120	0.603	151	18	92	199	73	154	10	63	124	230	29	29	92	69	159	139	95	166	18	46	0	0	0	3	0	0	230	0
OG0028981.cleaned.NoDups.fa.aln.trimal2.clean	Annotated	8	225	1800	23	1.278	151	0.671	121	0.538	176	19	107	225	63	89	17	62	120	91	33	41	100	59	93	143	130	110	42	57	0	0	0	2	0	0	21	0
OG0028997.cleaned.NoDups.fa.aln.trimal2.clean	Dark	6	157	942	451	47.877	92	0.586	25	0.159	48	8	19	40	12	15	26	16	11	81	13	3	35	30	39	22	21	41	7	4	0	0	0	2	0	0	449	0
OG0029004.cleaned.NoDups.fa.aln.trimal2.clean	Annotated	11	243	2673	91	3.404	166	0.683	112	0.461	473	30	136	199	30	233	92	58	91	308	43	66	154	96	107	165	114	139	42	6	0	0	0	5	0	0	86	0
OG0029009.cleaned.NoDups.fa.aln.trimal2.clean	Annotated	11	59	649	75	11.556	49	0.831	29	0.492	62	1	46	51	23	28	3	7	104	37	11	1	45	41	37	21	21	14	11	10	0	0	0	3	0	0	72	0
OG0029015.cleaned.NoDups.fa.aln.trimal2.clean	Dark	11	95	1045	87	8.325	82	0.863	63	0.663	133	31	114	44	10	64	33	19	17	150	7	25	52	32	60	25	38	91	3	10	0	0	0	6	0	0	81	0
OG0029018.cleaned.NoDups.fa.aln.trimal2.clean	Dark	11	144	1584	67	4.23	129	0.896	107	0.743	158	18	82	172	95	112	30	49	77	146	33	50	40	64	60	95	88	62	45	41	0	0	0	5	0	0	62	0
OG0029059.cleaned.NoDups.fa.aln.trimal2.clean	Dark	10	186	1860	9	0.484	148	0.796	109	0.586	162	22	87	104	59	113	37	84	118	194	51	42	91	72	172	129	105	129	50	30	0	0	0	0	0	0	9	0
OG0029062.cleaned.NoDups.fa.aln.trimal2.clean	Annotated	11	167	1837	191	10.397	143	0.856	119	0.713	182	19	100	94	79	83	24	68	93	119	54	44	110	64	120	108	73	149	14	49	0	0	0	0	0	0	191	0
OG0029101.cleaned.NoDups.fa.aln.trimal2.clean	Annotated	10	154	1540	98	6.364	139	0.903	102	0.662	222	20	40	27	41	125	42	34	13	330	22	13	23	38	115	97	61	147	12	20	0	0	0	5	0	0	93	0
OG0029171.cleaned.NoDups.fa.aln.trimal2.clean	Annotated	11	50	550	36	6.545	45	0.9	36	0.72	69	1	3	27	0	27	10	5	140	15	7	25	26	20	43	52	19	23	0	2	0	0	0	1	0	0	35	0
OG0029224.cleaned.NoDups.fa.aln.trimal2.clean	Annotated	10	412	4120	486	11.796	315	0.765	278	0.675	504	34	149	338	152	300	51	103	169	281	96	42	160	363	239	185	141	218	35	74	0	0	0	4	0	0	482	0
OG0029328.cleaned.NoDups.fa.aln.trimal2.clean	Dark	8	236	1888	153	8.104	219	0.928	124	0.525	475	15	64	71	11	128	49	32	21	180	16	7	111	59	155	52	65	196	25	3	0	0	0	4	0	0	149	0
OG0029342.cleaned.NoDups.fa.aln.trimal2.clean	Dark	9	176	1584	383	24.179	154	0.875	62	0.352	175	6	46	77	19	75	11	15	18	99	28	12	134	38	114	173	74	63	20	4	0	0	0	3	0	0	380	0
OG0029344.cleaned.NoDups.fa.aln.trimal2.clean	Dark	8	284	2272	513	22.579	265	0.933	119	0.419	259	34	90	66	30	153	59	44	28	179	28	26	129	38	189	123	59	202	15	8	0	0	0	8	0	0	505	0
OG0029355.cleaned.NoDups.fa.aln.trimal2.clean	Annotated	8	232	1856	205	11.045	184	0.793	72	0.31	217	25	84	97	45	143	58	43	36	246	14	25	96	58	125	78	67	143	32	19	0	0	0	3	0	0	202	0
OG0029370.cleaned.NoDups.fa.aln.trimal2.clean	Annotated	9	133	1197	113	9.44	108	0.812	68	0.511	190	22	92	61	16	101	33	24	75	115	51	49	38	11	27	58	46	69	2	4	0	0	0	1	0	0	112	0
OG0029391.cleaned.NoDups.fa.aln.trimal2.clean	Annotated	9	243	2187	172	7.865	206	0.848	117	0.481	320	41	43	84	54	167	23	86	27	295	56	15	68	67	148	163	110	199	43	6	0	0	0	3	0	0	169	0
OG0029396.cleaned.NoDups.fa.aln.trimal2.clean	Annotated	10	490	4900	729	14.878	432	0.882	280	0.571	390	75	237	429	133	306	68	135	249	466	83	77	215	168	384	232	135	223	100	66	0	0	0	9	0	0	720	0
OG0029408.cleaned.NoDups.fa.aln.trimal2.clean	Annotated	10	104	1040	20	1.923	90	0.865	86	0.827	102	25	6	25	95	60	25	51	12	131	32	43	74	27	44	71	37	105	39	16	0	0	0	1	0	0	19	0
OG0029415.cleaned.NoDups.fa.aln.trimal2.clean	Dark	7	229	1603	232	14.473	164	0.716	73	0.319	186	16	79	90	28	102	36	33	39	90	24	45	83	76	127	197	50	56	7	7	0	0	0	1	0	0	231	0
OG0029417.cleaned.NoDups.fa.aln.trimal2.clean	Dark	10	170	1700	321	18.882	155	0.912	93	0.547	396	15	30	124	3	127	102	15	25	104	0	2	68	11	133	52	41	125	3	3	0	0	0	3	0	0	318	0
OG0029426.cleaned.NoDups.fa.aln.trimal2.clean	Annotated	9	336	3024	31	1.025	210	0.625	95	0.283	349	53	158	216	56	208	93	166	126	273	82	82	173	107	182	157	141	237	45	89	0	0	0	3	0	0	28	0
OG0029430.cleaned.NoDups.fa.aln.trimal2.clean	Dark	7	324	2268	62	2.734	266	0.821	151	0.466	432	20	56	315	36	143	39	26	28	276	27	17	42	149	241	166	69	89	21	14	0	0	0	6	0	0	56	0
OG0029435.cleaned.NoDups.fa.aln.trimal2.clean	Dark	10	102	1020	36	3.529	92	0.902	61	0.598	153	11	82	99	27	38	9	29	83	92	28	21	34	43	50	40	24	93	14	14	0	0	0	5	0	0	31	0
OG0029436.cleaned.NoDups.fa.aln.trimal2.clean	Annotated	10	179	1790	20	1.117	144	0.804	97	0.542	209	11	211	196	14	121	153	25	9	214	4	21	115	85	97	27	11	227	3	17	0	0	0	1	0	0	19	0
OG0029438.cleaned.NoDups.fa.aln.trimal2.clean	Dark	7	485	3395	489	14.404	286	0.59	77	0.159	248	48	193	228	102	193	73	139	162	235	70	74	114	130	238	232	112	165	51	99	0	0	0	0	0	0	489	0
OG0029441.cleaned.NoDups.fa.aln.trimal2.clean	Dark	10	43	430	31	7.209	35	0.814	26	0.605	35	3	13	15	10	66	2	14	26	30	2	8	31	2	42	53	10	34	1	2	0	0	0	1	0	0	30	0
OG0029447.cleaned.NoDups.fa.aln.trimal2.clean	Dark	7	373	2611	1598	61.203	226	0.606	13	0.035	92	12	84	105	10	85	69	15	22	114	10	8	62	64	83	31	16	117	5	9	0	0	0	6	0	0	1592	0
OG0029468.cleaned.NoDups.fa.aln.trimal2.clean	Annotated	8	229	1832	942	51.419	179	0.782	24	0.105	143	8	63	142	10	52	7	9	73	62	21	3	54	35	87	61	17	39	2	2	0	0	0	4	0	0	938	0
OG0029472.cleaned.NoDups.fa.aln.trimal2.clean	Dark	9	497	4473	586	13.101	452	0.909	208	0.419	482	48	196	238	103	211	68	104	152	447	139	108	129	233	262	313	272	299	15	68	0	0	0	6	0	0	580	0
OG0029476.cleaned.NoDups.fa.aln.trimal2.clean	Dark	10	133	1330	147	11.053	103	0.774	69	0.519	173	11	78	117	27	94	19	37	29	110	8	10	101	45	127	109	30	44	14	0	0	0	0	1	0	0	146	0
OG0029486.cleaned.NoDups.fa.aln.trimal2.clean	Dark	9	151	1359	43	3.164	141	0.934	87	0.576	178	21	74	81	9	89	63	35	19	142	10	17	97	53	109	41	29	226	8	15	0	0	0	4	0	0	39	0
OG0029488.cleaned.NoDups.fa.aln.trimal2.clean	Annotated	10	192	1920	123	6.406	164	0.854	99	0.516	184	38	116	125	100	138	32	64	74	144	50	35	87	58	80	161	125	163	12	11	0	0	0	6	0	0	117	0
OG0029491.cleaned.NoDups.fa.aln.trimal2.clean	Dark	10	76	760	61	8.026	70	0.921	51	0.671	71	23	43	69	29	51	5	8	4	69	8	13	71	23	38	82	24	37	10	21	0	0	0	1	0	0	60	0
OG0029496.cleaned.NoDups.fa.aln.trimal2.clean	Annotated	8	274	2192	121	5.52	229	0.836	150	0.547	240	33	69	51	113	129	50	56	83	345	55	32	92	42	179	121	73	193	75	40	0	0	0	1	0	0	120	0
OG0029497.cleaned.NoDups.fa.aln.trimal2.clean	Dark	9	118	1062	131	12.335	107	0.907	77	0.653	133	15	63	53	13	93	37	15	19	72	15	19	70	61	85	28	18	117	2	3	0	0	0	1	0	0	130	0
OG0029498.cleaned.NoDups.fa.aln.trimal2.clean	Dark	10	119	1190	119	10	107	0.899	84	0.706	160	26	45	65	18	75	28	19	28	136	22	9	55	68	109	92	26	78	2	10	0	0	0	1	0	0	118	0
OG0029500.cleaned.NoDups.fa.aln.trimal2.clean	Dark	10	113	1130	102	9.027	95	0.841	74	0.655	136	15	98	116	55	37	35	19	14	108	15	14	48	34	85	81	17	65	23	13	0	0	0	4	0	0	98	0
OG0029504.cleaned.NoDups.fa.aln.trimal2.clean	Annotated	10	212	2120	500	23.585	166	0.783	94	0.443	212	8	80	159	28	75	18	36	124	149	29	14	76	109	163	118	87	71	41	23	0	0	0	4	0	0	496	0
OG0029513.cleaned.NoDups.fa.aln.trimal2.clean	Annotated	9	150	1350	141	10.444	128	0.853	93	0.62	229	9	42	109	19	85	9	26	44	184	38	19	57	47	55	76	39	97	13	12	0	0	0	2	0	0	139	0
OG0029529.cleaned.NoDups.fa.aln.trimal2.clean	Annotated	10	132	1320	198	15	68	0.515	28	0.212	148	34	64	100	33	44	6	38	84	40	57	17	55	175	82	37	33	30	8	37	0	0	0	3	0	0	195	0
OG0029539.cleaned.NoDups.fa.aln.trimal2.clean	Annotated	10	142	1420	121	8.521	117	0.824	83	0.585	133	7	45	106	54	143	24	11	30	166	8	26	68	42	157	104	51	73	33	18	0	0	0	0	0	0	121	0
OG0029542.cleaned.NoDups.fa.aln.trimal2.clean	Dark	9	88	792	32	4.04	57	0.648	55	0.625	87	8	45	43	41	73	23	28	39	55	13	30	12	36	27	41	51	74	3	31	0	0	0	0	0	0	32	0
OG0029543.cleaned.NoDups.fa.aln.trimal2.clean	Dark	10	262	2620	177	6.756	231	0.882	155	0.592	439	24	133	163	32	137	108	30	40	329	7	13	217	131	178	98	54	293	16	1	0	0	0	6	0	0	171	0
OG0029544.cleaned.NoDups.fa.aln.trimal2.clean	Dark	9	183	1647	24	1.457	163	0.891	104	0.568	158	19	97	158	20	146	83	35	28	176	9	14	133	30	175	47	25	249	11	10	0	0	0	1	0	0	23	0
OG0029553.cleaned.NoDups.fa.aln.trimal2.clean	Dark	10	96	960	109	11.354	93	0.969	76	0.792	129	7	53	69	2	58	54	18	20	51	9	3	78	64	88	33	20	75	10	10	0	0	0	2	0	0	107	0
OG0029556.cleaned.NoDups.fa.aln.trimal2.clean	Dark	10	249	2490	114	4.578	228	0.916	162	0.651	288	22	165	220	22	182	79	45	49	390	8	27	119	131	191	56	35	329	7	11	0	0	0	3	0	0	111	0
OG0029558.cleaned.NoDups.fa.aln.trimal2.clean	Annotated	7	125	875	143	16.343	110	0.88	58	0.464	124	5	30	34	6	48	23	5	14	46	25	13	65	42	61	119	34	25	8	5	0	0	0	5	0	0	138	0
OG0029562.cleaned.NoDups.fa.aln.trimal2.clean	Annotated	5	187	935	32	3.422	135	0.722	30	0.16	109	16	53	50	34	81	10	30	16	122	9	15	49	43	86	54	24	70	13	19	0	0	0	0	0	0	32	0
OG0029567.cleaned.NoDups.fa.aln.trimal2.clean	Dark	10	79	790	108	13.671	67	0.848	37	0.468	95	6	31	25	19	50	11	21	14	68	18	16	59	16	70	61	51	29	20	2	0	0	0	0	0	0	108	0
OG0029587.cleaned.NoDups.fa.aln.trimal2.clean	Dark	10	95	950	49	5.158	89	0.937	59	0.621	156	20	37	98	5	67	27	16	25	64	6	9	89	49	75	35	31	86	0	6	0	0	0	6	0	0	43	0
OG0029611.cleaned.NoDups.fa.aln.trimal2.clean	Dark	10	114	1140	39	3.421	96	0.842	63	0.553	180	14	61	84	37	79	31	21	40	108	17	13	71	39	85	62	40	83	25	11	0	0	0	1	0	0	38	0
OG0029619.cleaned.NoDups.fa.aln.trimal2.clean	Dark	9	121	1089	31	2.847	94	0.777	57	0.471	213	10	92	96	14	62	8	25	17	109	33	16	43	10	42	118	59	67	20	4	0	0	0	1	0	0	30	0
OG0029624.cleaned.NoDups.fa.aln.trimal2.clean	Dark	10	86	860	140	16.279	78	0.907	59	0.686	78	3	78	78	4	65	52	5	5	70	3	10	45	44	91	8	9	61	5	6	0	0	0	3	0	0	137	0
OG0029642.cleaned.NoDups.fa.aln.trimal2.clean	Annotated	9	125	1125	85	7.556	102	0.816	42	0.336	93	24	61	51	58	36	27	40	52	79	24	52	30	15	103	63	49	101	24	58	0	0	0	3	0	0	82	0
OG0029645.cleaned.NoDups.fa.aln.trimal2.clean	Annotated	9	172	1548	107	6.912	139	0.808	88	0.512	217	55	67	79	38	126	22	27	34	149	25	16	53	49	112	107	75	152	23	15	0	0	0	5	0	0	102	0
OG0029649.cleaned.NoDups.fa.aln.trimal2.clean	Annotated	7	180	1260	59	4.683	140	0.778	59	0.328	172	34	38	78	36	75	40	30	25	160	22	7	29	34	149	96	49	78	16	33	0	0	0	1	0	0	58	0
OG0029661.cleaned.NoDups.fa.aln.trimal2.clean	Annotated	10	394	3940	523	13.274	333	0.845	227	0.576	381	85	246	246	128	216	68	103	115	367	95	71	162	106	260	243	146	242	57	80	0	0	0	2	0	0	521	0
OG0029664.cleaned.NoDups.fa.aln.trimal2.clean	Annotated	9	408	3672	1359	37.01	326	0.799	119	0.292	267	35	124	109	66	238	78	73	51	208	37	46	206	93	183	101	71	173	88	66	0	0	0	5	0	0	1354	0
OG0029675.cleaned.NoDups.fa.aln.trimal2.clean	Annotated	9	191	1719	169	9.831	170	0.89	110	0.576	183	13	72	56	53	117	61	70	37	187	29	19	102	49	117	102	77	131	48	27	0	0	0	2	0	0	167	0
OG0029676.cleaned.NoDups.fa.aln.trimal2.clean	Dark	10	130	1300	101	7.769	117	0.9	72	0.554	179	14	35	87	17	115	30	23	45	82	20	15	82	42	186	90	35	59	35	8	0	0	0	0	0	0	101	0
OG0029685.cleaned.NoDups.fa.aln.trimal2.clean	Dark	8	518	4144	634	15.299	478	0.923	195	0.376	410	46	156	205	105	332	65	52	105	177	65	61	267	174	404	375	185	211	62	53	0	0	0	2	0	0	632	0
OG0029700.cleaned.NoDups.fa.aln.trimal2.clean	Annotated	7	1286	9002	2022	22.462	922	0.717	141	0.11	862	169	280	370	166	665	146	158	81	657	142	104	525	311	447	707	430	562	75	123	0	0	0	2	0	0	2020	0
OG0029710.cleaned.NoDups.fa.aln.trimal2.clean	Dark	9	186	1674	26	1.553	175	0.941	137	0.737	179	46	46	43	118	116	9	117	28	281	34	31	30	56	56	145	111	165	6	31	0	0	0	0	0	0	26	0
OG0029712.cleaned.NoDups.fa.aln.trimal2.clean	Dark	10	85	850	95	11.176	82	0.965	55	0.647	89	13	39	67	9	49	43	17	14	74	18	9	53	40	69	21	16	105	7	3	0	0	0	4	0	0	91	0
OG0029729.cleaned.NoDups.fa.aln.trimal2.clean	Annotated	9	162	1458	77	5.281	152	0.938	115	0.71	125	34	90	107	70	145	30	52	37	181	16	34	27	39	94	92	61	104	14	29	0	0	0	3	0	0	74	0
OG0029743.cleaned.NoDups.fa.aln.trimal2.clean	Annotated	10	121	1210	84	6.942	98	0.81	63	0.521	111	9	24	158	20	49	41	34	52	143	28	11	57	101	129	62	27	58	8	4	0	0	0	4	0	0	80	0
OG0029755.cleaned.NoDups.fa.aln.trimal2.clean	Annotated	9	185	1665	48	2.883	145	0.784	102	0.551	222	48	93	112	27	115	28	38	24	177	40	15	96	32	124	133	59	152	49	33	0	0	0	1	0	0	47	0
OG0029771.cleaned.NoDups.fa.aln.trimal2.clean	Dark	7	633	4431	732	16.52	476	0.752	60	0.095	416	37	197	326	55	211	102	101	195	335	46	67	222	184	356	375	151	234	43	46	0	0	0	4	0	0	728	0
OG0029793.cleaned.NoDups.fa.aln.trimal2.clean	Annotated	9	185	1665	120	7.207	169	0.914	119	0.643	173	8	89	102	72	106	8	68	127	118	23	58	74	58	75	135	77	112	32	30	0	0	0	1	0	0	119	0
OG0029794.cleaned.NoDups.fa.aln.trimal2.clean	Dark	9	134	1206	98	8.126	129	0.963	84	0.627	131	12	53	72	6	88	50	24	10	173	4	9	110	80	102	27	14	135	5	3	0	0	0	2	0	0	96	0
OG0029799.cleaned.NoDups.fa.aln.trimal2.clean	Dark	10	297	2970	192	6.465	233	0.785	150	0.505	331	58	80	88	149	195	68	144	73	294	107	70	169	60	146	190	143	178	119	116	0	0	0	2	0	0	190	0
OG0029805.cleaned.NoDups.fa.aln.trimal2.clean	Annotated	6	170	1020	524	51.373	79	0.465	13	0.076	42	2	46	37	14	36	14	25	20	61	19	15	10	13	41	31	27	37	2	4	0	0	0	4	0	0	520	0
OG0029830.cleaned.NoDups.fa.aln.trimal2.clean	Dark	5	237	1185	128	10.802	180	0.759	37	0.156	120	11	80	97	8	57	48	17	16	149	7	10	94	46	88	43	26	128	4	8	0	0	0	2	0	0	126	0
OG0029837.cleaned.NoDups.fa.aln.trimal2.clean	Dark	10	151	1510	288	19.073	118	0.781	78	0.517	150	10	85	123	46	50	18	58	102	110	30	42	72	39	47	101	31	67	17	24	0	0	0	4	0	0	284	0
OG0029848.cleaned.NoDups.fa.aln.trimal2.clean	Annotated	9	153	1377	42	3.05	138	0.902	95	0.621	177	53	39	96	55	78	26	33	37	97	29	20	82	63	50	129	96	87	41	47	0	0	0	0	0	0	42	0
OG0029850.cleaned.NoDups.fa.aln.trimal2.clean	Dark	9	204	1836	33	1.797	169	0.828	122	0.598	199	17	136	160	13	134	78	43	22	273	11	18	106	67	162	34	16	301	5	8	0	0	0	2	0	0	31	0
OG0029858.cleaned.NoDups.fa.aln.trimal2.clean	Annotated	9	168	1512	152	10.053	137	0.815	89	0.53	221	18	43	102	23	67	37	37	73	126	37	11	45	32	189	79	61	96	36	27	0	0	0	4	0	0	148	0
OG0029869.cleaned.NoDups.fa.aln.trimal2.clean	Dark	10	116	1160	42	3.621	103	0.888	82	0.707	142	5	76	92	7	96	65	17	12	131	4	4	93	45	92	28	21	177	7	4	0	0	0	1	0	0	41	0
OG0029872.cleaned.NoDups.fa.aln.trimal2.clean	Annotated	9	127	1143	137	11.986	121	0.953	77	0.606	161	21	55	92	8	66	25	22	39	74	24	23	78	49	94	75	22	53	14	11	0	0	0	1	0	0	136	0
OG0029875.cleaned.NoDups.fa.aln.trimal2.clean	Dark	8	176	1408	157	11.151	157	0.892	101	0.574	179	5	94	83	13	91	69	24	16	178	8	9	93	65	95	42	24	156	0	7	0	0	0	1	0	0	156	0
OG0029882.cleaned.NoDups.fa.aln.trimal2.clean	Dark	10	40	400	52	13	16	0.4	12	0.3	58	6	17	2	68	0	7	13	0	65	13	0	34	0	7	28	26	0	4	0	0	0	0	4	0	0	48	0
OG0029894.cleaned.NoDups.fa.aln.trimal2.clean	Annotated	10	939	9390	1420	15.122	798	0.85	460	0.49	681	97	443	599	412	488	204	492	294	820	337	201	297	336	455	442	368	605	175	224	0	0	0	5	0	0	1415	0
OG0029899.cleaned.NoDups.fa.aln.trimal2.clean	Annotated	10	49	490	25	5.102	25	0.51	15	0.306	61	1	20	47	10	28	7	14	22	17	12	10	36	22	35	32	21	40	15	15	0	0	0	2	0	0	23	0
OG0029901.cleaned.NoDups.fa.aln.trimal2.clean	Dark	10	259	2590	1095	42.278	188	0.726	96	0.371	147	23	96	115	22	127	26	63	62	160	27	41	53	58	61	161	82	139	22	10	0	0	0	2	0	0	1093	0
OG0029910.cleaned.NoDups.fa.aln.trimal2.clean	Dark	10	105	1050	51	4.857	104	0.99	76	0.724	186	12	51	53	13	55	59	22	15	115	9	5	92	93	62	35	21	92	3	6	0	0	0	2	0	0	49	0
OG0029922.cleaned.NoDups.fa.aln.trimal2.clean	Dark	9	159	1431	91	6.359	145	0.912	95	0.597	252	20	47	82	8	94	13	16	25	103	34	16	101	72	108	179	74	89	4	3	0	0	0	4	0	0	87	0
OG0029935.cleaned.NoDups.fa.aln.trimal2.clean	Dark	4	260	1040	25	2.404	182	0.7	26	0.1	92	9	52	84	11	72	35	18	17	110	9	20	89	60	89	44	14	174	8	8	0	0	0	3	0	0	22	0
OG0029936.cleaned.NoDups.fa.aln.trimal2.clean	Annotated	5	179	895	28	3.128	153	0.855	26	0.145	106	11	67	88	22	52	10	15	44	65	25	16	88	40	69	42	19	67	18	3	0	0	0	5	0	0	23	0
OG0029937.cleaned.NoDups.fa.aln.trimal2.clean	Annotated	10	49	490	55	11.224	44	0.898	31	0.633	38	2	11	46	10	9	6	18	40	44	16	19	4	28	35	37	33	36	0	3	0	0	0	4	0	0	51	0
OG0029941.cleaned.NoDups.fa.aln.trimal2.clean	Annotated	10	178	1780	139	7.809	155	0.871	120	0.674	200	43	54	114	57	153	24	48	96	159	2	24	89	71	94	126	90	137	23	37	0	0	0	3	0	0	136	0
OG0029946.cleaned.NoDups.fa.aln.trimal2.clean	Annotated	9	234	2106	115	5.461	183	0.782	123	0.526	272	38	105	104	57	159	58	116	97	189	31	62	67	61	106	120	111	170	19	49	0	0	0	2	0	0	113	0
OG0029959.cleaned.NoDups.fa.aln.trimal2.clean	Annotated	9	101	909	17	1.87	62	0.614	46	0.455	72	20	7	23	55	91	10	55	44	76	22	5	49	14	55	67	84	95	23	25	0	0	0	1	0	0	16	0
OG0029971.cleaned.NoDups.fa.aln.trimal2.clean	Annotated	8	296	2368	91	3.843	285	0.963	186	0.628	217	54	99	169	81	169	94	79	98	230	62	62	105	96	151	166	82	178	35	50	0	0	0	4	0	0	87	0
OG0029992.cleaned.NoDups.fa.aln.trimal2.clean	Dark	7	144	1008	73	7.242	119	0.826	71	0.493	95	9	40	98	3	73	25	24	8	138	8	8	82	72	90	21	8	128	4	1	0	0	0	1	0	0	72	0
OG0029994.cleaned.NoDups.fa.aln.trimal2.clean	Annotated	7	243	1701	758	44.562	144	0.593	45	0.185	108	15	46	81	40	79	32	40	18	108	15	8	45	30	61	68	32	83	14	20	0	0	0	2	0	0	756	0
OG0029995.cleaned.NoDups.fa.aln.trimal2.clean	Dark	10	126	1260	183	14.524	122	0.968	87	0.69	178	11	78	81	7	95	48	18	16	94	8	9	108	56	106	51	18	78	7	10	0	0	0	5	0	0	178	0
OG0030000.cleaned.NoDups.fa.aln.trimal2.clean	Dark	8	163	1304	179	13.727	148	0.908	82	0.503	174	13	43	129	12	86	40	27	25	125	7	9	90	72	81	31	21	130	5	5	0	0	0	3	0	0	176	0
OG0030001.cleaned.NoDups.fa.aln.trimal2.clean	Annotated	10	41	410	19	4.634	33	0.805	22	0.537	29	6	7	13	17	23	4	20	11	18	14	3	37	7	35	63	48	27	2	7	0	0	0	0	0	0	19	0
OG0030028.cleaned.NoDups.fa.aln.trimal2.clean	Annotated	9	823	7407	37	0.5	344	0.418	205	0.249	708	55	388	374	259	651	195	307	299	761	222	265	385	334	458	506	407	472	127	197	0	0	0	1	0	0	36	0
OG0030030.cleaned.NoDups.fa.aln.trimal2.clean	Dark	10	128	1280	105	8.203	120	0.938	98	0.766	180	23	36	76	27	54	59	45	21	146	14	12	98	41	65	46	73	146	8	5	0	0	0	1	0	0	104	0
OG0030031.cleaned.NoDups.fa.aln.trimal2.clean	Dark	7	175	1225	213	17.388	162	0.926	66	0.377	136	13	46	80	10	110	41	21	11	74	5	6	79	61	99	34	17	153	9	7	0	0	0	2	0	0	211	0
OG0030034.cleaned.NoDups.fa.aln.trimal2.clean	Dark	7	282	1974	217	10.993	210	0.745	120	0.426	166	16	166	242	18	92	147	29	40	157	15	38	67	139	125	25	22	229	11	13	0	0	0	2	0	0	215	0
OG0030039.cleaned.NoDups.fa.aln.trimal2.clean	Dark	9	229	2061	783	37.991	210	0.917	84	0.367	178	26	66	97	17	115	41	28	29	149	10	17	69	78	97	94	49	105	8	5	0	0	0	6	0	0	777	0
OG0030063.cleaned.NoDups.fa.aln.trimal2.clean	Dark	10	247	2470	255	10.324	238	0.964	126	0.51	227	18	110	213	53	101	63	70	79	235	45	54	225	136	182	108	65	147	25	59	0	0	0	0	0	0	255	0
OG0030065.cleaned.NoDups.fa.aln.trimal2.clean	Annotated	9	91	819	43	5.25	76	0.835	36	0.396	146	20	12	12	51	77	5	38	7	141	7	10	16	6	35	47	35	63	19	29	0	0	0	1	0	0	42	0
OG0030069.cleaned.NoDups.fa.aln.trimal2.clean	Annotated	6	307	1842	214	11.618	263	0.857	89	0.29	254	2	79	106	50	103	19	34	95	214	21	34	102	52	128	123	53	118	27	14	0	0	0	3	0	0	211	0
OG0030077.cleaned.NoDups.fa.aln.trimal2.clean	Annotated	8	461	3688	51	1.383	397	0.861	318	0.69	311	165	129	176	279	210	69	235	130	390	127	115	170	96	128	168	194	275	107	163	0	0	0	4	0	0	47	0
OG0030083.cleaned.NoDups.fa.aln.trimal2.clean	Annotated	9	54	486	40	8.23	35	0.648	21	0.389	29	0	16	48	0	2	3	8	88	55	12	7	16	35	44	42	23	17	1	0	0	0	0	3	0	0	37	0
OG0030086.cleaned.NoDups.fa.aln.trimal2.clean	Annotated	10	448	4480	540	12.054	412	0.92	286	0.638	471	35	265	389	150	177	84	151	254	412	97	105	107	239	263	283	164	222	17	55	0	0	0	6	0	0	534	0
OG0030095.cleaned.NoDups.fa.aln.trimal2.clean	Annotated	10	283	2830	261	9.223	207	0.731	141	0.498	363	36	125	149	61	223	34	64	81	292	63	36	129	70	213	179	123	210	65	53	0	0	0	3	0	0	258	0
OG0030099.cleaned.NoDups.fa.aln.trimal2.clean	Annotated	8	203	1624	119	7.328	179	0.882	104	0.512	139	17	90	117	40	72	37	57	68	169	49	34	88	63	123	98	56	102	22	64	0	0	0	3	0	0	116	0
OG0030108.cleaned.NoDups.fa.aln.trimal2.clean	Annotated	9	134	1206	46	3.814	117	0.873	73	0.545	185	31	46	142	27	27	28	14	33	137	20	8	37	124	140	67	30	52	10	2	0	0	0	2	0	0	44	0
OG0030127.cleaned.NoDups.fa.aln.trimal2.clean	Annotated	9	124	1116	46	4.122	105	0.847	60	0.484	71	24	44	94	37	94	18	39	71	105	12	21	45	36	100	74	40	96	13	36	0	0	0	1	0	0	45	0
OG0030136.cleaned.NoDups.fa.aln.trimal2.clean	Annotated	9	190	1710	238	13.918	164	0.863	144	0.758	255	38	85	59	32	110	69	20	17	215	35	38	64	47	131	79	35	118	9	16	0	0	0	3	0	0	235	0
OG0030139.cleaned.NoDups.fa.aln.trimal2.clean	Dark	8	373	2984	517	17.326	347	0.93	139	0.373	387	61	140	160	73	205	38	69	30	330	34	29	112	72	119	184	116	208	50	50	0	0	0	1	0	0	516	0
OG0030157.cleaned.NoDups.fa.aln.trimal2.clean	Annotated	10	373	3730	220	5.898	225	0.603	140	0.375	343	82	235	201	121	338	81	170	209	189	97	95	153	127	145	208	220	353	27	116	0	0	0	2	0	0	218	0
OG0030180.cleaned.NoDups.fa.aln.trimal2.clean	Annotated	9	51	459	18	3.922	48	0.941	35	0.686	61	9	12	33	21	46	7	9	46	63	11	3	19	12	10	33	13	26	4	3	0	0	0	2	0	0	16	0
OG0030207.cleaned.NoDups.fa.aln.trimal2.clean	Annotated	9	178	1602	51	3.184	157	0.882	104	0.584	153	50	88	126	42	87	38	59	65	171	41	18	70	49	83	115	84	108	39	65	0	0	0	1	0	0	50	0
OG0030209.cleaned.NoDups.fa.aln.trimal2.clean	Annotated	9	50	450	19	4.222	37	0.74	23	0.46	105	1	15	56	12	17	1	18	5	67	11	11	2	9	46	22	10	21	2	0	0	0	0	2	0	0	17	0
OG0030220.cleaned.NoDups.fa.aln.trimal2.clean	Annotated	10	469	4690	563	12.004	360	0.768	205	0.437	361	157	250	219	156	295	128	104	139	229	90	164	339	194	162	340	304	217	139	140	0	0	0	1	0	0	562	0
OG0030223.cleaned.NoDups.fa.aln.trimal2.clean	Annotated	10	147	1470	48	3.265	116	0.789	98	0.667	138	24	40	98	82	150	24	61	70	107	41	59	52	47	51	104	87	83	32	72	0	0	0	0	0	0	48	0
OG0030231.cleaned.NoDups.fa.aln.trimal2.clean	Dark	7	318	2226	160	7.188	243	0.764	170	0.535	182	56	118	102	93	136	57	60	30	313	35	18	105	69	160	173	81	185	59	34	0	0	0	1	0	0	159	0
OG0030234.cleaned.NoDups.fa.aln.trimal2.clean	Annotated	10	590	5900	141	2.39	488	0.827	326	0.553	609	117	325	345	166	603	110	167	144	704	106	112	301	142	404	401	340	446	114	103	0	0	0	11	0	0	130	0
OG0030243.cleaned.NoDups.fa.aln.trimal2.clean	Dark	10	113	1130	90	7.965	82	0.726	43	0.381	160	1	16	9	65	137	4	2	0	2	16	16	125	64	1	157	98	29	0	138	0	0	0	2	0	0	88	0
OG0030265.cleaned.NoDups.fa.aln.trimal2.clean	Annotated	9	387	3483	109	3.129	322	0.832	197	0.509	356	85	213	150	107	400	49	128	184	182	56	70	168	129	156	215	185	387	57	97	0	0	0	0	0	0	109	0
OG0030276.cleaned.NoDups.fa.aln.trimal2.clean	Dark	9	105	945	35	3.704	94	0.895	55	0.524	104	29	106	51	5	44	23	30	45	52	33	40	64	37	44	64	59	41	25	14	0	0	0	0	0	0	35	0
OG0030311.cleaned.NoDups.fa.aln.trimal2.clean	Dark	9	392	3528	60	1.701	338	0.862	259	0.661	399	57	130	473	56	134	105	93	140	364	74	81	47	260	431	212	146	174	37	55	0	0	0	0	0	0	60	0
OG0030317.cleaned.NoDups.fa.aln.trimal2.clean	Dark	7	256	1792	94	5.246	226	0.883	119	0.465	303	11	126	143	6	150	113	18	22	169	5	24	114	99	137	52	41	145	10	10	0	0	0	1	0	0	93	0
OG0030320.cleaned.NoDups.fa.aln.trimal2.clean	Dark	10	84	840	119	14.167	69	0.821	48	0.571	94	3	17	41	7	53	26	20	60	22	17	25	110	28	62	47	52	29	5	3	0	0	0	3	0	0	116	0
OG0030355.cleaned.NoDups.fa.aln.trimal2.clean	Annotated	7	712	4984	265	5.317	550	0.772	370	0.52	363	165	239	293	214	356	126	170	179	491	62	101	213	183	394	410	178	352	134	96	0	0	0	1	0	0	264	0
OG0030370.cleaned.NoDups.fa.aln.trimal2.clean	Annotated	8	146	1168	167	14.298	109	0.747	66	0.452	153	23	60	46	21	87	23	28	18	147	18	12	52	22	41	84	37	99	20	10	0	0	0	0	0	0	167	0
OG0030389.cleaned.NoDups.fa.aln.trimal2.clean	Dark	8	174	1392	88	6.322	142	0.816	86	0.494	173	10	32	77	38	117	26	43	17	199	24	16	48	70	109	69	30	106	71	29	0	0	0	4	0	0	84	0
OG0030391.cleaned.NoDups.fa.aln.trimal2.clean	Annotated	10	82	820	78	9.512	69	0.841	55	0.671	126	19	23	52	8	28	37	19	42	30	25	26	56	28	54	54	61	31	15	8	0	0	0	6	0	0	72	0
OG0030393.cleaned.NoDups.fa.aln.trimal2.clean	Annotated	10	103	1030	122	11.845	96	0.932	79	0.767	94	44	50	75	24	78	12	29	32	97	14	24	50	41	64	58	23	79	3	17	0	0	0	1	0	0	121	0
OG0030394.cleaned.NoDups.fa.aln.trimal2.clean	Annotated	10	235	2350	149	6.34	205	0.872	181	0.77	193	51	107	153	126	164	93	65	55	256	52	64	64	109	166	161	72	186	38	26	0	0	0	2	0	0	147	0
OG0030483.cleaned.NoDups.fa.aln.trimal2.clean	Dark	10	200	2000	440	22	189	0.945	119	0.595	203	86	61	77	21	132	30	23	50	167	22	41	130	84	134	106	59	110	5	19	0	0	0	6	0	0	434	0
OG0030485.cleaned.NoDups.fa.aln.trimal2.clean	Dark	9	169	1521	86	5.654	149	0.882	113	0.669	375	12	66	64	19	80	75	32	8	221	4	10	88	32	63	41	45	192	4	4	0	0	0	2	0	0	84	0
OG0030492.cleaned.NoDups.fa.aln.trimal2.clean	Dark	10	81	810	126	15.556	75	0.926	55	0.679	99	1	35	77	8	42	3	20	25	88	15	13	30	63	62	39	20	38	0	6	0	0	0	2	0	0	124	0
OG0030514.cleaned.NoDups.fa.aln.trimal2.clean	Annotated	10	157	1570	296	18.854	132	0.841	84	0.535	217	12	50	65	39	88	17	63	75	146	24	33	77	57	57	71	64	89	12	18	0	0	0	1	0	0	295	0
OG0030517.cleaned.NoDups.fa.aln.trimal2.clean	Annotated	10	52	520	24	4.615	37	0.712	27	0.519	35	6	31	25	18	43	13	39	16	40	29	29	6	18	19	42	25	37	1	24	0	0	0	1	0	0	23	0
OG0030520.cleaned.NoDups.fa.aln.trimal2.clean	Annotated	9	363	3267	388	11.876	272	0.749	167	0.46	366	50	155	172	179	191	58	93	139	294	56	84	127	122	148	184	116	240	54	51	0	0	0	4	0	0	384	0
OG0030548.cleaned.NoDups.fa.aln.trimal2.clean	Annotated	8	720	5760	1638	28.438	436	0.606	117	0.163	471	18	280	330	104	393	76	136	361	270	73	102	200	153	263	284	183	262	99	64	0	0	0	4	0	0	1634	0
OG0030552.cleaned.NoDups.fa.aln.trimal2.clean	Annotated	9	315	2835	85	2.998	259	0.822	221	0.702	405	13	77	439	34	100	60	54	179	168	30	32	109	195	446	179	82	109	18	21	0	0	0	2	0	0	83	0
OG0030560.cleaned.NoDups.fa.aln.trimal2.clean	Annotated	10	48	480	33	6.875	44	0.917	37	0.771	33	1	21	68	22	23	3	18	41	50	1	17	13	31	18	24	16	28	8	11	0	0	0	2	0	0	31	0
OG0030589.cleaned.NoDups.fa.aln.trimal2.clean	Annotated	9	83	747	55	7.363	76	0.916	61	0.735	69	4	74	66	26	51	12	29	47	62	27	29	16	29	32	39	30	30	13	7	0	0	0	3	0	0	52	0
OG0030591.cleaned.NoDups.fa.aln.trimal2.clean	Dark	8	183	1464	130	8.88	171	0.934	114	0.623	131	14	75	75	32	74	57	37	37	184	28	18	96	92	94	79	38	146	10	17	0	0	0	8	0	0	122	0
OG0030616.cleaned.NoDups.fa.aln.trimal2.clean	Annotated	6	186	1116	20	1.792	120	0.645	65	0.349	66	33	71	72	56	104	36	39	15	128	15	27	65	17	83	76	42	107	14	30	0	0	0	0	0	0	20	0
OG0030628.cleaned.NoDups.fa.aln.trimal2.clean	Annotated	8	431	3448	502	14.559	384	0.891	176	0.408	257	94	150	170	180	172	131	95	126	318	90	59	144	110	202	218	136	221	44	29	0	0	0	5	0	0	497	0
OG0030666.cleaned.NoDups.fa.aln.trimal2.clean	Dark	10	86	860	140	16.279	67	0.779	51	0.593	57	2	48	51	10	50	18	8	29	58	36	23	53	16	60	82	23	42	32	22	0	0	0	6	0	0	134	0
OG0030726.cleaned.NoDups.fa.aln.trimal2.clean	Dark	10	96	960	60	6.25	83	0.865	75	0.781	159	20	56	49	5	80	33	43	60	58	27	28	15	29	68	95	26	30	5	14	0	0	0	2	0	0	58	0
OG0030736.cleaned.NoDups.fa.aln.trimal2.clean	Annotated	7	94	658	149	22.644	63	0.67	15	0.16	121	7	17	42	10	28	13	16	19	43	16	10	21	31	30	39	21	10	6	9	0	0	0	1	0	0	148	0
OG0030851.cleaned.NoDups.fa.aln.trimal2.clean	Annotated	9	77	693	16	2.309	53	0.688	32	0.416	49	0	79	82	67	54	6	26	33	66	46	19	4	15	37	39	18	24	0	13	0	0	0	4	0	0	12	0
OG0030858.cleaned.NoDups.fa.aln.trimal2.clean	Dark	9	143	1287	80	6.216	131	0.916	89	0.622	158	36	48	67	38	139	21	24	39	140	32	32	45	43	69	84	60	97	23	12	0	0	0	1	0	0	79	0
OG0030861.cleaned.NoDups.fa.aln.trimal2.clean	Dark	8	80	640	17	2.656	72	0.9	49	0.613	78	5	39	45	0	43	73	11	12	42	4	8	42	37	59	30	21	66	5	3	0	0	0	3	0	0	14	0
OG0030878.cleaned.NoDups.fa.aln.trimal2.clean	Dark	9	131	1179	17	1.442	125	0.954	98	0.748	124	41	68	116	42	52	29	45	42	145	19	28	37	67	74	81	44	73	18	17	0	0	0	1	0	0	16	0
OG0030879.cleaned.NoDups.fa.aln.trimal2.clean	Dark	9	124	1116	208	18.638	103	0.831	78	0.629	143	8	28	75	4	76	47	29	25	102	5	3	67	66	67	15	17	123	5	3	0	0	0	1	0	0	207	0
OG0030880.cleaned.NoDups.fa.aln.trimal2.clean	Annotated	7	232	1624	166	10.222	174	0.75	71	0.306	169	36	60	121	82	85	39	35	53	130	40	46	75	73	107	80	48	93	42	44	0	0	0	2	0	0	164	0
OG0030885.cleaned.NoDups.fa.aln.trimal2.clean	Dark	9	136	1224	124	10.131	126	0.926	82	0.603	170	7	64	91	13	96	31	13	17	134	13	17	74	51	91	37	36	131	8	6	0	0	0	8	0	0	116	0
OG0030888.cleaned.NoDups.fa.aln.trimal2.clean	Annotated	6	273	1638	51	3.114	246	0.901	92	0.337	141	16	92	130	14	116	97	28	15	207	14	20	170	66	138	41	22	250	5	5	0	0	0	5	0	0	46	0
OG0030891.cleaned.NoDups.fa.aln.trimal2.clean	Dark	9	95	855	40	4.678	81	0.853	44	0.463	100	8	25	33	14	75	13	25	41	74	30	40	80	19	45	71	37	43	18	24	0	0	0	2	0	0	38	0
OG0030902.cleaned.NoDups.fa.aln.trimal2.clean	Dark	7	203	1421	42	2.956	187	0.921	105	0.517	153	9	60	70	51	93	36	20	79	78	28	48	92	71	110	169	92	69	10	41	0	0	0	2	0	0	40	0
OG0030918.cleaned.NoDups.fa.aln.trimal2.clean	Dark	9	348	3132	329	10.504	286	0.822	189	0.543	332	107	96	67	176	199	48	143	73	311	77	56	104	107	114	211	124	263	70	125	0	0	0	5	0	0	324	0
OG0030925.cleaned.NoDups.fa.aln.trimal2.clean	Dark	8	229	1832	180	9.825	206	0.9	134	0.585	244	10	94	148	9	124	102	20	18	161	11	11	159	83	152	34	19	237	8	8	0	0	0	10	0	0	170	0
OG0030927.cleaned.NoDups.fa.aln.trimal2.clean	Dark	6	129	774	25	3.23	90	0.698	65	0.504	88	16	18	14	39	80	46	38	15	106	18	11	44	17	21	35	31	71	23	18	0	0	0	2	0	0	23	0
OG0030933.cleaned.NoDups.fa.aln.trimal2.clean	Annotated	7	107	749	56	7.477	91	0.85	42	0.393	110	1	43	47	4	53	41	7	6	91	1	4	41	60	77	7	6	88	3	3	0	0	0	1	0	0	55	0
OG0030936.cleaned.NoDups.fa.aln.trimal2.clean	Dark	8	312	2496	130	5.208	296	0.949	189	0.606	290	22	182	151	23	155	122	57	30	325	15	38	165	116	192	91	48	312	10	22	0	0	0	14	0	0	116	0
OG0030941.cleaned.NoDups.fa.aln.trimal2.clean	Dark	9	237	2133	227	10.642	216	0.911	107	0.451	240	129	83	107	51	119	58	46	72	131	50	46	162	96	140	103	104	120	31	18	0	0	0	2	0	0	225	0
OG0030957.cleaned.NoDups.fa.aln.trimal2.clean	Dark	9	210	1890	108	5.714	152	0.724	67	0.319	272	47	98	96	51	185	73	40	34	226	25	17	77	74	82	91	93	123	64	14	0	0	0	1	0	0	107	0
OG0030965.cleaned.NoDups.fa.aln.trimal2.clean	Dark	7	162	1134	146	12.875	146	0.901	74	0.457	173	12	25	47	26	108	62	7	15	60	13	10	85	72	60	92	59	42	15	5	0	0	0	1	0	0	145	0
OG0030969.cleaned.NoDups.fa.aln.trimal2.clean	Annotated	9	50	450	79	17.556	41	0.82	22	0.44	58	2	21	44	1	19	18	3	4	30	1	1	36	35	45	17	6	28	1	1	0	0	0	3	0	0	76	0
OG0030970.cleaned.NoDups.fa.aln.trimal2.clean	Dark	8	76	608	76	12.5	60	0.789	36	0.474	72	11	16	51	6	26	40	3	4	60	6	6	47	15	62	23	19	59	5	1	0	0	0	3	0	0	73	0
OG0030974.cleaned.NoDups.fa.aln.trimal2.clean	Dark	9	324	2916	203	6.962	298	0.92	184	0.568	463	70	71	127	84	212	41	97	69	408	66	38	97	80	163	167	125	266	42	27	0	0	0	2	0	0	201	0
OG0030993.cleaned.NoDups.fa.aln.trimal2.clean	Annotated	9	298	2682	280	10.44	219	0.735	150	0.503	254	140	124	229	80	118	102	60	102	212	35	36	146	106	248	104	97	164	24	21	0	0	0	18	0	0	262	0
OG0030998.cleaned.NoDups.fa.aln.trimal2.clean	Dark	6	345	2070	133	6.425	260	0.754	158	0.458	342	22	105	127	17	181	75	13	15	280	4	3	142	74	173	54	37	251	14	8	0	0	0	16	0	0	117	0
OG0031001.cleaned.NoDups.fa.aln.trimal2.clean	Annotated	7	214	1498	84	5.607	197	0.921	80	0.374	159	65	50	105	45	95	51	46	15	127	47	37	92	90	116	107	81	73	8	5	0	0	0	2	0	0	82	0
OG0031010.cleaned.NoDups.fa.aln.trimal2.clean	Dark	9	184	1656	115	6.944	175	0.951	111	0.603	253	17	124	101	23	128	100	38	16	212	4	19	86	46	103	40	36	173	10	12	0	0	0	4	0	0	111	0
OG0031012.cleaned.NoDups.fa.aln.trimal2.clean	Dark	9	25	225	16	7.111	17	0.68	10	0.4	25	9	3	13	0	13	4	6	9	34	13	3	16	10	17	5	2	13	0	14	0	0	0	0	0	0	16	0
OG0031014.cleaned.NoDups.fa.aln.trimal2.clean	Dark	9	47	423	24	5.674	37	0.787	27	0.574	52	14	11	19	12	21	1	9	11	29	6	6	45	8	41	59	23	21	1	10	0	0	0	0	0	0	24	0
OG0031019.cleaned.NoDups.fa.aln.trimal2.clean	Annotated	8	225	1800	78	4.333	185	0.822	79	0.351	361	12	89	188	47	86	47	38	67	57	9	17	88	99	100	211	63	122	4	17	0	0	0	0	0	0	78	0
OG0031023.cleaned.NoDups.fa.aln.trimal2.clean	Dark	7	307	2149	494	22.987	257	0.837	91	0.296	196	25	82	156	15	138	107	29	26	158	14	22	137	73	152	42	39	223	12	9	0	0	0	5	0	0	489	0
OG0031035.cleaned.NoDups.fa.aln.trimal2.clean	Dark	9	132	1188	14	1.178	109	0.826	80	0.606	170	6	50	161	32	63	14	40	80	124	25	14	29	46	105	67	27	91	2	28	0	0	0	3	0	0	11	0
OG0031039.cleaned.NoDups.fa.aln.trimal2.clean	Dark	9	110	990	89	8.99	98	0.891	73	0.664	154	12	45	49	27	48	17	27	10	127	10	5	78	23	71	34	33	114	13	4	0	0	0	1	0	0	88	0
OG0031041.cleaned.NoDups.fa.aln.trimal2.clean	Dark	9	280	2520	358	14.206	259	0.925	160	0.571	393	23	123	158	15	163	86	30	22	276	19	15	175	97	219	76	50	194	13	15	0	0	0	22	0	0	336	0
OG0031047.cleaned.NoDups.fa.aln.trimal2.clean	Annotated	6	345	2070	301	14.541	212	0.614	73	0.212	365	24	83	114	32	130	55	30	14	230	28	31	73	55	153	102	75	132	22	21	0	0	0	1	0	0	300	0
OG0031049.cleaned.NoDups.fa.aln.trimal2.clean	Dark	9	191	1719	88	5.119	159	0.832	81	0.424	190	7	110	165	52	113	45	72	65	177	48	21	59	76	152	85	58	116	9	11	0	0	0	2	0	0	86	0
OG0031062.cleaned.NoDups.fa.aln.trimal2.clean	Annotated	5	194	970	18	1.856	128	0.66	40	0.206	80	22	64	79	27	64	23	28	22	107	23	9	46	17	72	52	46	125	12	34	0	0	0	0	0	0	18	0
OG0031063.cleaned.NoDups.fa.aln.trimal2.clean	Dark	9	224	2016	324	16.071	153	0.683	60	0.268	124	25	156	188	53	117	32	40	43	191	32	22	92	53	168	184	38	62	35	37	0	0	0	1	0	0	323	0
OG0031065.cleaned.NoDups.fa.aln.trimal2.clean	Dark	6	220	1320	60	4.545	180	0.818	88	0.4	106	15	63	124	17	100	52	16	15	153	10	11	153	85	139	35	24	132	6	4	0	0	0	1	0	0	59	0
OG0031068.cleaned.NoDups.fa.aln.trimal2.clean	Dark	7	172	1204	46	3.821	167	0.971	83	0.483	129	23	80	125	5	98	91	8	31	66	16	17	92	98	91	53	28	89	9	9	0	0	0	3	0	0	43	0
OG0031072.cleaned.NoDups.fa.aln.trimal2.clean	Dark	8	170	1360	240	17.647	161	0.947	82	0.482	92	7	91	74	23	55	54	29	12	159	6	19	110	67	75	57	20	162	5	3	0	0	0	1	0	0	239	0
OG0031080.cleaned.NoDups.fa.aln.trimal2.clean	Annotated	9	145	1305	207	15.862	126	0.869	81	0.559	170	22	21	61	22	115	25	16	164	63	32	20	39	37	45	53	55	94	11	33	0	0	0	22	0	0	185	0
OG0031084.cleaned.NoDups.fa.aln.trimal2.clean	Annotated	6	358	2148	124	5.773	303	0.846	96	0.268	325	51	79	151	49	169	42	34	36	201	27	20	194	62	154	174	78	122	36	20	0	0	0	2	0	0	122	0
OG0031095.cleaned.NoDups.fa.aln.trimal2.clean	Annotated	7	109	763	233	30.537	96	0.881	15	0.138	73	15	39	46	5	32	5	15	13	77	10	5	20	26	45	29	20	46	8	1	0	0	0	2	0	0	231	0
OG0031100.cleaned.NoDups.fa.aln.trimal2.clean	Annotated	8	271	2168	245	11.301	221	0.815	63	0.232	224	46	96	113	57	107	43	111	51	200	22	25	154	77	155	140	89	145	22	46	0	0	0	2	0	0	243	0
OG0031101.cleaned.NoDups.fa.aln.trimal2.clean	Dark	7	185	1295	150	11.583	172	0.93	88	0.476	222	18	53	84	10	90	57	16	14	110	11	12	75	62	110	51	32	109	5	4	0	0	0	3	0	0	147	0
OG0031106.cleaned.NoDups.fa.aln.trimal2.clean	Annotated	6	470	2820	325	11.525	396	0.843	123	0.262	288	36	211	202	29	230	128	46	43	335	10	27	120	116	216	88	56	286	11	17	0	0	0	4	0	0	321	0
OG0031110.cleaned.NoDups.fa.aln.trimal2.clean	Dark	9	69	621	39	6.28	61	0.884	47	0.681	40	18	49	28	11	61	44	5	3	71	0	3	65	21	81	14	7	55	1	5	0	0	0	3	0	0	36	0
OG0031111.cleaned.NoDups.fa.aln.trimal2.clean	Annotated	7	202	1414	88	6.223	146	0.723	104	0.515	201	49	40	91	13	79	23	25	39	196	37	23	46	87	142	81	41	82	18	13	0	0	0	1	0	0	87	0
OG0031118.cleaned.NoDups.fa.aln.trimal2.clean	Annotated	8	211	1688	43	2.547	148	0.701	112	0.531	221	25	71	113	48	172	44	44	51	178	27	43	78	26	112	116	90	143	22	21	0	0	0	3	0	0	40	0
OG0031125.cleaned.NoDups.fa.aln.trimal2.clean	Dark	8	239	1912	52	2.72	167	0.699	114	0.477	305	31	28	23	85	178	51	62	43	364	74	17	45	35	115	121	68	161	12	42	0	0	0	1	0	0	51	0
OG0031126.cleaned.NoDups.fa.aln.trimal2.clean	Dark	9	117	1053	89	8.452	104	0.889	74	0.632	98	8	42	51	20	73	26	21	54	111	13	15	32	28	98	95	73	100	0	6	0	0	0	2	0	0	87	0
OG0031128.cleaned.NoDups.fa.aln.trimal2.clean	Dark	6	251	1506	1068	70.916	68	0.271	6	0.024	64	3	24	34	3	44	14	9	8	58	5	5	23	31	38	13	6	50	4	2	0	0	0	4	0	0	1064	0
OG0031140.cleaned.NoDups.fa.aln.trimal2.clean	Dark	7	200	1400	200	14.286	184	0.92	80	0.4	189	17	33	122	22	103	47	28	26	128	12	13	89	76	99	41	34	117	2	2	0	0	0	3	0	0	197	0
OG0031149.cleaned.NoDups.fa.aln.trimal2.clean	Dark	9	341	3069	1074	34.995	255	0.748	123	0.361	384	29	67	87	83	114	44	36	60	159	44	57	162	103	87	164	114	146	40	15	0	0	0	9	0	0	1065	0
OG0031155.cleaned.NoDups.fa.aln.trimal2.clean	Dark	7	531	3717	486	13.075	378	0.712	119	0.224	464	16	200	286	32	202	74	56	92	178	46	71	351	155	283	407	134	136	18	30	0	0	0	0	0	0	486	0
OG0031163.cleaned.NoDups.fa.aln.trimal2.clean	Annotated	8	313	2504	131	5.232	231	0.738	90	0.288	419	68	129	152	39	180	90	53	49	321	40	59	94	55	187	152	82	158	30	16	0	0	0	0	0	0	131	0
OG0031171.cleaned.NoDups.fa.aln.trimal2.clean	Annotated	7	430	3010	1054	35.017	314	0.73	90	0.209	343	27	133	159	4	230	140	8	48	152	4	24	139	164	193	47	34	97	4	6	0	0	0	0	0	0	1054	0
OG0031177.cleaned.NoDups.fa.aln.trimal2.clean	Dark	8	230	1840	504	27.391	134	0.583	33	0.143	225	25	67	84	26	115	38	29	15	174	21	22	61	27	145	89	28	113	9	23	0	0	0	3	0	0	501	0
OG0031186.cleaned.NoDups.fa.aln.trimal2.clean	Annotated	8	274	2192	93	4.243	189	0.69	104	0.38	221	62	139	72	110	150	66	108	60	134	58	63	159	70	112	137	102	126	60	90	0	0	0	3	0	0	90	0
OG0031188.cleaned.NoDups.fa.aln.trimal2.clean	Dark	5	201	1005	132	13.134	146	0.726	38	0.189	185	11	43	70	15	48	22	14	28	102	18	6	43	37	64	63	22	50	22	10	0	0	0	1	0	0	131	0
OG0031195.cleaned.NoDups.fa.aln.trimal2.clean	Dark	8	176	1408	132	9.375	167	0.949	81	0.46	208	22	58	152	11	47	19	27	37	138	28	14	93	72	108	116	52	56	14	4	0	0	0	3	0	0	129	0
OG0031197.cleaned.NoDups.fa.aln.trimal2.clean	Dark	6	160	960	490	51.042	89	0.556	14	0.087	44	10	32	34	8	47	32	9	11	54	3	7	25	26	52	22	9	38	3	4	0	0	0	3	0	0	487	0
OG0031204.cleaned.NoDups.fa.aln.trimal2.clean	Annotated	7	183	1281	12	0.937	143	0.781	92	0.503	99	21	88	103	34	122	27	51	43	179	16	28	27	32	106	61	78	116	23	15	0	0	0	1	0	0	11	0
OG0031227.cleaned.NoDups.fa.aln.trimal2.clean	Annotated	6	289	1734	369	21.28	243	0.841	39	0.135	271	28	39	106	28	53	23	22	15	183	26	12	34	82	178	92	45	77	44	7	0	0	0	2	0	0	367	0
OG0031230.cleaned.NoDups.fa.aln.trimal2.clean	Dark	8	108	864	41	4.745	91	0.843	49	0.454	177	12	34	78	7	82	20	6	15	94	0	0	68	52	66	17	14	72	8	1	0	0	0	3	0	0	38	0
OG0031232.cleaned.NoDups.fa.aln.trimal2.clean	Dark	7	271	1897	45	2.372	227	0.838	195	0.72	259	14	97	176	10	158	83	23	23	219	18	18	150	88	208	61	20	204	9	14	0	0	0	4	0	0	41	0
OG0031239.cleaned.NoDups.fa.aln.trimal2.clean	Annotated	6	309	1854	238	12.837	193	0.625	54	0.175	245	38	78	80	53	163	22	55	44	183	26	29	74	47	106	105	65	137	24	42	0	0	0	3	0	0	235	0
OG0031244.cleaned.NoDups.fa.aln.trimal2.clean	Dark	8	197	1576	348	22.081	173	0.878	77	0.391	187	25	38	104	19	92	32	9	34	106	6	10	76	86	119	137	79	41	14	14	0	0	0	4	0	0	344	0
OG0031247.cleaned.NoDups.fa.aln.trimal2.clean	Dark	8	94	752	56	7.447	83	0.883	57	0.606	87	11	16	100	2	28	17	19	21	67	13	6	60	57	45	23	7	113	2	2	0	0	0	1	0	0	55	0
OG0031253.cleaned.NoDups.fa.aln.trimal2.clean	Annotated	8	200	1600	42	2.625	131	0.655	63	0.315	120	125	122	41	57	138	51	43	44	128	38	62	76	58	59	87	129	94	55	31	0	0	0	1	0	0	41	0
OG0031255.cleaned.NoDups.fa.aln.trimal2.clean	Annotated	8	128	1024	9	0.879	106	0.828	87	0.68	95	15	68	78	34	144	45	55	40	74	5	25	26	28	60	62	54	81	6	20	0	0	0	0	0	0	9	0
OG0031267.cleaned.NoDups.fa.aln.trimal2.clean	Dark	7	574	4018	2706	67.347	221	0.385	22	0.038	163	27	76	83	51	84	52	34	33	142	27	17	61	67	101	112	46	90	26	20	0	0	0	4	0	0	2702	0
OG0031270.cleaned.NoDups.fa.aln.trimal2.clean	Annotated	8	70	560	165	29.464	52	0.743	11	0.157	48	7	10	29	22	19	10	19	27	40	10	14	21	6	18	24	23	36	8	4	0	0	0	4	0	0	161	0
OG0031278.cleaned.NoDups.fa.aln.trimal2.clean	Annotated	7	314	2198	85	3.867	265	0.844	133	0.424	336	47	144	111	69	190	35	74	52	151	28	48	165	92	78	141	109	159	33	51	0	0	0	1	0	0	84	0
OG0031293.cleaned.NoDups.fa.aln.trimal2.clean	Dark	9	40	360	22	6.111	40	1	30	0.75	35	6	20	24	1	59	4	12	14	10	4	8	14	18	31	34	29	8	7	0	0	0	0	0	0	0	22	0
OG0031317.cleaned.NoDups.fa.aln.trimal2.clean	Annotated	9	512	4608	629	13.65	457	0.893	282	0.551	798	49	214	235	62	282	90	94	154	438	80	52	163	145	340	318	164	256	17	28	0	0	0	3	0	0	626	0
OG0031322.cleaned.NoDups.fa.aln.trimal2.clean	Dark	8	326	2608	332	12.73	310	0.951	206	0.632	400	23	126	166	27	185	75	33	50	181	16	31	171	152	226	122	85	176	17	14	0	0	0	5	0	0	327	0
OG0031337.cleaned.NoDups.fa.aln.trimal2.clean	Dark	8	287	2296	98	4.268	267	0.93	150	0.523	202	14	152	142	102	95	54	91	111	226	129	69	86	94	127	182	120	157	8	37	0	0	0	2	0	0	96	0
OG0031342.cleaned.NoDups.fa.aln.trimal2.clean	Annotated	8	44	352	10	2.841	29	0.659	14	0.318	14	0	14	24	5	21	3	19	61	41	13	11	2	16	37	21	14	24	0	2	0	0	0	0	0	0	10	0
OG0031356.cleaned.NoDups.fa.aln.trimal2.clean	Annotated	7	220	1540	105	6.818	202	0.918	115	0.523	159	11	112	109	15	104	91	33	15	199	11	16	101	73	126	41	24	182	3	10	0	0	0	3	0	0	102	0
OG0031378.cleaned.NoDups.fa.aln.trimal2.clean	Dark	8	147	1176	225	19.133	137	0.932	79	0.537	108	29	62	71	21	74	20	18	17	87	14	20	59	29	62	130	55	47	24	4	0	0	0	1	0	0	224	0
OG0031379.cleaned.NoDups.fa.aln.trimal2.clean	Dark	6	187	1122	101	9.002	150	0.802	56	0.299	140	11	88	122	2	95	79	10	11	61	1	5	50	68	99	21	12	140	1	5	0	0	0	1	0	0	100	0
OG0031390.cleaned.NoDups.fa.aln.trimal2.clean	Dark	8	48	384	1	0.26	35	0.729	19	0.396	86	4	30	24	7	34	1	0	8	34	0	1	52	4	28	24	7	25	14	0	0	0	0	1	0	0	0	0
OG0031394.cleaned.NoDups.fa.aln.trimal2.clean	Dark	7	334	2338	1620	69.29	146	0.437	3	0.009	98	8	45	66	11	36	29	15	7	104	10	8	50	39	43	35	22	87	3	2	0	0	0	4	0	0	1616	0
OG0031398.cleaned.NoDups.fa.aln.trimal2.clean	Dark	8	197	1576	281	17.83	178	0.904	120	0.609	181	34	50	94	11	92	33	32	26	181	10	18	64	57	129	75	52	133	15	8	0	0	0	5	0	0	276	0
OG0031399.cleaned.NoDups.fa.aln.trimal2.clean	Dark	9	74	666	55	8.258	47	0.635	30	0.405	101	3	22	49	19	57	8	18	16	37	14	16	35	32	40	76	2	40	15	11	0	0	0	1	0	0	54	0
OG0031404.cleaned.NoDups.fa.aln.trimal2.clean	Annotated	9	132	1188	221	18.603	116	0.879	65	0.492	138	24	46	94	8	65	18	14	30	85	10	9	63	33	69	99	56	92	7	7	0	0	0	4	0	0	217	0
OG0031414.cleaned.NoDups.fa.aln.trimal2.clean	Dark	9	149	1341	76	5.667	143	0.96	99	0.664	171	23	36	42	11	103	27	20	45	110	41	27	111	52	134	159	80	53	10	10	0	0	0	0	0	0	76	0
OG0031417.cleaned.NoDups.fa.aln.trimal2.clean	Annotated	8	297	2376	395	16.625	231	0.778	99	0.333	261	31	115	97	103	155	16	45	67	213	52	61	92	101	183	142	67	126	20	34	0	0	0	3	0	0	392	0
OG0031421.cleaned.NoDups.fa.aln.trimal2.clean	Annotated	6	247	1482	125	8.435	166	0.672	64	0.259	230	70	34	129	22	93	33	27	15	194	17	22	72	47	80	86	45	103	23	15	0	0	0	1	0	0	124	0
OG0031425.cleaned.NoDups.fa.aln.trimal2.clean	Dark	6	196	1176	142	12.075	175	0.893	63	0.321	130	9	83	112	7	107	61	13	28	130	4	4	66	50	75	21	17	114	2	1	0	0	0	2	0	0	140	0
OG0031429.cleaned.NoDups.fa.aln.trimal2.clean	Dark	8	122	976	109	11.168	110	0.902	55	0.451	212	5	20	69	10	70	34	8	4	132	4	5	51	20	79	31	19	92	1	1	0	0	0	7	0	0	102	0
OG0031444.cleaned.NoDups.fa.aln.trimal2.clean	Annotated	9	211	1899	53	2.791	133	0.63	100	0.474	138	49	135	61	73	111	52	36	74	187	51	85	173	97	73	111	103	94	77	66	0	0	0	0	0	0	53	0
OG0031450.cleaned.NoDups.fa.aln.trimal2.clean	Annotated	8	221	1768	30	1.697	162	0.733	126	0.57	263	34	108	111	68	144	32	46	55	251	21	23	67	57	119	75	46	160	30	28	0	0	0	9	0	0	21	0
OG0031453.cleaned.NoDups.fa.aln.trimal2.clean	Dark	8	137	1096	195	17.792	123	0.898	60	0.438	161	7	75	53	8	53	40	19	15	83	7	18	74	47	51	32	44	110	0	4	0	0	0	3	0	0	192	0
OG0031456.cleaned.NoDups.fa.aln.trimal2.clean	Annotated	7	156	1092	154	14.103	110	0.705	29	0.186	114	42	59	72	36	98	46	26	6	130	19	21	27	20	60	54	35	54	17	2	0	0	0	1	0	0	153	0
OG0031457.cleaned.NoDups.fa.aln.trimal2.clean	Annotated	9	236	2124	111	5.226	179	0.758	88	0.373	191	49	70	78	69	195	55	57	29	245	36	39	113	70	196	195	88	150	69	19	0	0	0	18	0	0	93	0
OG0031469.cleaned.NoDups.fa.aln.trimal2.clean	Annotated	5	325	1625	1046	64.369	88	0.271	0	0	89	18	30	42	21	39	19	14	11	64	15	9	33	9	33	28	27	47	20	11	0	0	0	3	0	0	1043	0
OG0031470.cleaned.NoDups.fa.aln.trimal2.clean	Annotated	7	328	2296	885	38.545	255	0.777	43	0.131	241	44	52	57	51	108	34	32	13	244	26	10	38	26	97	83	64	149	16	26	0	0	0	0	0	0	885	0
OG0031472.cleaned.NoDups.fa.aln.trimal2.clean	Dark	6	403	2418	399	16.501	331	0.821	76	0.189	405	31	64	128	23	155	35	24	61	177	24	24	143	81	186	265	74	111	7	1	0	0	0	4	0	0	395	0
OG0031482.cleaned.NoDups.fa.aln.trimal2.clean	Annotated	6	371	2226	199	8.94	268	0.722	58	0.156	221	30	166	182	95	118	1	118	142	223	30	52	75	44	108	113	94	136	15	64	0	0	0	0	0	0	199	0
OG0031493.cleaned.NoDups.fa.aln.trimal2.clean	Annotated	6	530	3180	105	3.302	313	0.591	38	0.072	335	38	171	200	99	212	88	133	128	335	48	64	150	187	274	166	107	265	36	39	0	0	0	6	0	0	99	0
OG0031496.cleaned.NoDups.fa.aln.trimal2.clean	Annotated	9	233	2097	130	6.199	169	0.725	93	0.399	183	64	140	132	88	146	120	80	48	169	34	41	105	78	123	117	84	145	25	45	0	0	0	5	0	0	125	0
OG0031500.cleaned.NoDups.fa.aln.trimal2.clean	Dark	8	107	856	212	24.766	92	0.86	34	0.318	59	4	51	33	4	60	32	14	7	98	2	7	80	16	66	28	15	63	3	2	0	0	0	2	0	0	210	0
OG0031501.cleaned.NoDups.fa.aln.trimal2.clean	Annotated	7	237	1659	2	0.121	163	0.688	98	0.414	152	17	75	89	77	72	9	74	51	301	30	36	60	78	128	125	107	134	7	35	0	0	0	0	0	0	2	0
OG0031502.cleaned.NoDups.fa.aln.trimal2.clean	Annotated	7	294	2058	178	8.649	234	0.796	69	0.235	245	49	84	115	67	143	21	51	46	212	16	35	117	58	164	201	69	126	40	21	0	0	0	2	0	0	176	0
OG0031509.cleaned.NoDups.fa.aln.trimal2.clean	Annotated	7	158	1106	57	5.154	105	0.665	39	0.247	89	26	62	81	79	87	34	10	23	106	11	35	57	31	81	53	49	85	2	48	0	0	0	1	0	0	56	0
OG0031511.cleaned.NoDups.fa.aln.trimal2.clean	Annotated	8	259	2072	460	22.201	158	0.61	42	0.162	147	29	87	94	82	120	30	60	30	157	27	36	127	63	135	90	78	154	8	58	0	0	0	4	0	0	456	0
OG0031526.cleaned.NoDups.fa.aln.trimal2.clean	Dark	9	151	1359	108	7.947	140	0.927	89	0.589	197	15	69	59	43	84	8	30	49	151	44	33	70	29	77	104	69	85	12	23	0	0	0	2	0	0	106	0
OG0031527.cleaned.NoDups.fa.aln.trimal2.clean	Dark	5	254	1270	14	1.102	182	0.717	72	0.283	148	18	72	149	6	125	80	18	9	82	8	11	98	100	132	24	16	145	9	6	0	0	0	0	0	0	14	0
OG0031531.cleaned.NoDups.fa.aln.trimal2.clean	Dark	9	88	792	51	6.439	83	0.943	64	0.727	79	8	51	30	0	69	35	9	2	82	6	11	82	18	93	33	19	106	2	6	0	0	0	4	0	0	47	0
OG0031533.cleaned.NoDups.fa.aln.trimal2.clean	Annotated	9	64	576	75	13.021	41	0.641	20	0.312	50	18	57	36	17	42	13	2	28	40	27	4	11	21	53	24	16	16	10	16	0	0	0	2	0	0	73	0
OG0031535.cleaned.NoDups.fa.aln.trimal2.clean	Dark	8	173	1384	132	9.538	154	0.89	121	0.699	132	37	20	37	109	92	54	70	44	189	20	17	24	37	43	102	61	106	26	32	0	0	0	9	0	0	123	0
OG0031544.cleaned.NoDups.fa.aln.trimal2.clean	Dark	9	235	2115	482	22.79	205	0.872	88	0.374	206	13	134	177	10	125	72	17	23	220	15	21	73	110	128	51	13	212	7	6	0	0	0	5	0	0	477	0
OG0031547.cleaned.NoDups.fa.aln.trimal2.clean	Dark	9	341	3069	227	7.397	313	0.918	218	0.639	249	75	115	189	114	188	75	136	76	303	49	40	159	118	211	277	133	201	81	53	0	0	0	6	0	0	221	0
OG0031549.cleaned.NoDups.fa.aln.trimal2.clean	Dark	6	281	1686	24	1.423	246	0.875	149	0.53	190	12	93	186	2	183	89	12	16	235	2	5	136	90	152	21	17	206	5	10	0	0	0	1	0	0	23	0
OG0031570.cleaned.NoDups.fa.aln.trimal2.clean	Dark	9	107	963	159	16.511	105	0.981	53	0.495	113	10	40	53	7	61	32	6	12	142	4	8	58	39	69	35	21	84	6	4	0	0	0	7	0	0	152	0
OG0031574.cleaned.NoDups.fa.aln.trimal2.clean	Annotated	8	318	2544	235	9.237	202	0.635	127	0.399	231	44	143	147	97	187	62	83	48	237	59	73	126	84	119	173	116	201	34	45	0	0	0	1	0	0	234	0
OG0031586.cleaned.NoDups.fa.aln.trimal2.clean	Annotated	7	302	2114	99	4.683	270	0.894	131	0.434	259	28	112	128	19	190	90	26	25	272	11	20	93	155	198	55	40	278	9	7	0	0	0	5	0	0	94	0
OG0031587.cleaned.NoDups.fa.aln.trimal2.clean	Dark	8	279	2232	31	1.389	253	0.907	168	0.602	324	13	164	248	6	199	161	12	45	161	13	26	178	151	192	52	43	200	6	7	0	0	0	6	0	0	25	0
OG0031588.cleaned.NoDups.fa.aln.trimal2.clean	Dark	9	145	1305	113	8.659	128	0.883	80	0.552	183	7	78	55	13	109	62	19	9	122	9	11	132	26	102	44	24	169	8	10	0	0	0	8	0	0	105	0
OG0031590.cleaned.NoDups.fa.aln.trimal2.clean	Annotated	9	41	369	24	6.504	40	0.976	21	0.512	29	2	33	25	29	12	5	15	22	52	19	14	8	13	30	9	11	12	4	1	0	0	0	2	0	0	22	0
OG0031595.cleaned.NoDups.fa.aln.trimal2.clean	Dark	8	161	1288	117	9.084	154	0.957	86	0.534	130	9	72	137	11	85	55	12	11	215	1	2	86	70	85	16	6	161	2	5	0	0	0	2	0	0	115	0
OG0031602.cleaned.NoDups.fa.aln.trimal2.clean	Dark	6	189	1134	83	7.319	161	0.852	76	0.402	106	7	77	108	6	83	41	15	20	141	4	11	72	74	86	24	13	155	3	5	0	0	0	3	0	0	80	0
OG0031604.cleaned.NoDups.fa.aln.trimal2.clean	Dark	9	84	756	70	9.259	68	0.81	38	0.452	87	4	57	44	3	49	39	15	6	117	4	11	40	26	59	28	5	90	1	1	0	0	0	5	0	0	65	0
OG0031606.cleaned.NoDups.fa.aln.trimal2.clean	Annotated	9	191	1719	659	38.336	174	0.911	55	0.288	134	6	41	85	23	83	16	47	54	94	30	26	72	92	72	46	44	72	9	14	0	0	0	1	0	0	658	0
OG0031608.cleaned.NoDups.fa.aln.trimal2.clean	Dark	9	284	2556	1101	43.075	163	0.574	57	0.201	184	8	107	103	48	161	13	22	39	121	24	22	187	45	123	122	37	57	29	3	0	0	0	5	0	0	1096	0
OG0031615.cleaned.NoDups.fa.aln.trimal2.clean	Dark	8	215	1720	30	1.744	156	0.726	91	0.423	241	40	48	22	84	113	70	66	32	243	41	34	86	32	70	105	70	154	85	54	0	0	0	1	0	0	29	0
OG0031617.cleaned.NoDups.fa.aln.trimal2.clean	Annotated	8	46	368	12	3.261	39	0.848	23	0.5	27	1	6	40	10	21	2	25	25	59	7	9	10	11	23	12	18	35	1	14	0	0	0	0	0	0	12	0
OG0031618.cleaned.NoDups.fa.aln.trimal2.clean	Dark	7	137	959	163	16.997	124	0.905	64	0.467	171	10	44	41	8	80	38	9	2	122	2	3	60	32	59	27	12	73	2	1	0	0	0	4	0	0	159	0
OG0031619.cleaned.NoDups.fa.aln.trimal2.clean	Dark	5	204	1020	99	9.706	140	0.686	38	0.186	165	4	58	89	9	104	38	9	14	89	5	9	56	54	62	8	15	127	1	5	0	0	0	3	0	0	96	0
OG0031624.cleaned.NoDups.fa.aln.trimal2.clean	Dark	8	68	544	26	4.779	54	0.794	32	0.471	47	2	51	77	6	33	23	3	11	47	3	7	37	40	37	5	8	76	2	3	0	0	0	1	0	0	25	0
OG0031628.cleaned.NoDups.fa.aln.trimal2.clean	Annotated	8	285	2280	95	4.167	224	0.786	143	0.502	190	38	161	117	94	115	49	98	136	325	37	51	54	85	144	165	65	193	29	39	0	0	0	3	0	0	92	0
OG0031642.cleaned.NoDups.fa.aln.trimal2.clean	Dark	5	375	1875	9	0.48	239	0.637	104	0.277	243	2	142	68	7	181	67	16	2	244	9	6	213	69	177	31	8	371	4	6	0	0	0	1	0	0	8	0
OG0031646.cleaned.NoDups.fa.aln.trimal2.clean	Annotated	8	225	1800	271	15.056	194	0.862	107	0.476	246	125	68	58	20	134	37	31	15	136	13	12	108	83	122	125	75	84	25	12	0	0	0	3	0	0	268	0
OG0031648.cleaned.NoDups.fa.aln.trimal2.clean	Dark	6	243	1458	123	8.436	184	0.757	92	0.379	207	6	69	115	2	122	60	18	14	175	3	10	103	82	158	22	11	145	8	5	0	0	0	5	0	0	118	0
OG0031664.cleaned.NoDups.fa.aln.trimal2.clean	Annotated	7	62	434	41	9.447	47	0.758	29	0.468	32	8	4	11	37	21	9	8	26	43	13	18	19	15	23	33	36	23	14	0	0	0	0	2	0	0	39	0
OG0031672.cleaned.NoDups.fa.aln.trimal2.clean	Annotated	8	273	2184	115	5.266	214	0.784	100	0.366	230	43	28	46	117	262	45	66	21	364	47	44	100	70	158	112	81	150	46	39	0	0	0	2	0	0	113	0
OG0031686.cleaned.NoDups.fa.aln.trimal2.clean	Dark	7	123	861	46	5.343	102	0.829	61	0.496	129	9	25	66	3	68	46	15	20	92	5	2	80	48	82	21	18	82	1	3	0	0	0	1	0	0	45	0
OG0031691.cleaned.NoDups.fa.aln.trimal2.clean	Dark	6	155	930	375	40.323	101	0.652	17	0.11	83	3	30	57	3	45	25	11	13	64	5	6	29	22	63	24	13	53	5	1	0	0	0	4	0	0	371	0
OG0031701.cleaned.NoDups.fa.aln.trimal2.clean	Dark	9	156	1404	325	23.148	138	0.885	73	0.468	102	17	52	53	8	83	63	39	17	108	11	16	70	54	141	53	25	134	15	18	0	0	0	6	0	0	319	0
OG0031709.cleaned.NoDups.fa.aln.trimal2.clean	Dark	7	144	1008	167	16.567	109	0.757	37	0.257	91	44	39	36	17	65	11	27	11	116	14	12	58	21	46	60	25	93	30	25	0	0	0	0	0	0	167	0
OG0031720.cleaned.NoDups.fa.aln.trimal2.clean	Dark	6	86	516	24	4.651	76	0.884	29	0.337	77	15	21	25	18	53	5	14	9	70	15	4	26	10	41	19	15	49	5	1	0	0	0	1	0	0	23	0
OG0031727.cleaned.NoDups.fa.aln.trimal2.clean	Dark	8	360	2880	90	3.125	280	0.778	150	0.417	276	27	127	152	107	240	50	81	104	150	63	90	239	144	306	300	102	150	43	39	0	0	0	1	0	0	89	0
OG0031738.cleaned.NoDups.fa.aln.trimal2.clean	Annotated	8	330	2640	14	0.53	205	0.621	178	0.539	296	73	111	152	124	176	90	105	90	291	67	56	105	74	134	228	114	210	49	81	0	0	0	0	0	0	14	0
OG0031743.cleaned.NoDups.fa.aln.trimal2.clean	Annotated	9	94	846	36	4.255	79	0.84	37	0.394	81	13	46	41	28	102	34	30	18	53	35	24	52	30	29	29	28	91	18	28	0	0	0	3	0	0	33	0
OG0031744.cleaned.NoDups.fa.aln.trimal2.clean	Annotated	9	176	1584	167	10.543	150	0.852	93	0.528	123	39	97	79	53	92	28	95	71	178	56	26	36	52	87	105	61	109	18	12	0	0	0	1	0	0	166	0
OG0031765.cleaned.NoDups.fa.aln.trimal2.clean	Annotated	9	55	495	53	10.707	53	0.964	24	0.436	84	3	21	50	8	15	7	13	4	65	7	2	14	12	50	18	20	40	1	8	0	0	0	0	0	0	53	0
OG0031766.cleaned.NoDups.fa.aln.trimal2.clean	Annotated	9	670	6030	671	11.128	587	0.876	394	0.588	433	83	264	354	321	253	109	256	144	639	156	176	203	232	348	324	314	470	107	173	0	0	0	5	0	0	666	0
OG0031767.cleaned.NoDups.fa.aln.trimal2.clean	Dark	8	320	2560	693	27.07	281	0.878	135	0.422	284	42	80	117	46	145	45	51	41	219	19	20	109	61	161	160	87	141	28	11	0	0	0	4	0	0	689	0
OG0031785.cleaned.NoDups.fa.aln.trimal2.clean	Annotated	5	448	2240	38	1.696	178	0.397	98	0.219	292	62	106	148	77	144	38	72	111	184	37	39	118	89	168	201	112	142	23	39	0	0	0	3	0	0	35	0
OG0031786.cleaned.NoDups.fa.aln.trimal2.clean	Dark	9	93	837	105	12.545	75	0.806	55	0.591	150	13	27	8	39	104	15	22	9	98	22	5	16	21	17	50	35	71	6	4	0	0	0	3	0	0	102	0
OG0031793.cleaned.NoDups.fa.aln.trimal2.clean	Annotated	8	266	2128	103	4.84	235	0.883	179	0.673	206	12	88	171	56	116	27	44	89	202	32	44	170	95	216	208	119	98	20	12	0	0	0	1	0	0	102	0
OG0031794.cleaned.NoDups.fa.aln.trimal2.clean	Annotated	9	180	1620	123	7.593	142	0.789	69	0.383	243	46	36	51	103	87	15	41	35	143	31	35	80	68	77	52	81	148	49	76	0	0	0	2	0	0	121	0
OG0031795.cleaned.NoDups.fa.aln.trimal2.clean	Dark	9	165	1485	150	10.101	155	0.939	120	0.727	163	66	64	90	28	72	35	22	59	128	48	46	79	75	90	91	65	78	7	29	0	0	0	3	0	0	147	0
OG0031796.cleaned.NoDups.fa.aln.trimal2.clean	Annotated	9	268	2412	68	2.819	242	0.903	137	0.511	261	58	72	94	151	124	34	158	65	427	64	26	92	71	89	115	72	254	82	35	0	0	0	6	0	0	62	0
OG0031806.cleaned.NoDups.fa.aln.trimal2.clean	Dark	9	131	1179	293	24.852	108	0.824	62	0.473	93	17	74	76	12	70	44	15	25	76	3	23	45	53	68	51	39	79	6	17	0	0	0	1	0	0	292	0
OG0031808.cleaned.NoDups.fa.aln.trimal2.clean	Annotated	9	194	1746	178	10.195	173	0.892	120	0.619	312	64	38	97	55	101	15	37	16	238	25	15	52	55	84	90	60	141	31	42	0	0	0	11	0	0	167	0
OG0031819.cleaned.NoDups.fa.aln.trimal2.clean	Annotated	9	265	2385	738	30.943	185	0.698	74	0.279	226	64	81	143	57	157	41	24	74	91	21	35	93	71	145	141	66	87	4	26	0	0	0	12	0	0	726	0
OG0031820.cleaned.NoDups.fa.aln.trimal2.clean	Dark	7	361	2527	233	9.22	327	0.906	145	0.402	397	15	67	160	28	123	41	26	56	219	36	25	198	142	189	253	136	164	13	6	0	0	0	18	0	0	215	0
OG0031826.cleaned.NoDups.fa.aln.trimal2.clean	Dark	9	156	1404	187	13.319	142	0.91	81	0.519	96	19	49	46	38	76	44	21	73	108	37	37	87	55	86	167	66	64	34	14	0	0	0	1	0	0	186	0
OG0031828.cleaned.NoDups.fa.aln.trimal2.clean	Annotated	8	872	6976	739	10.593	663	0.76	230	0.264	630	124	337	913	123	437	145	104	225	356	102	124	262	608	695	307	201	359	82	103	0	0	0	0	0	0	739	0
OG0031836.cleaned.NoDups.fa.aln.trimal2.clean	Dark	9	151	1359	76	5.592	144	0.954	78	0.517	160	21	63	92	41	53	25	16	88	102	27	41	124	79	80	122	63	73	7	6	0	0	0	1	0	0	75	0
OG0031838.cleaned.NoDups.fa.aln.trimal2.clean	Annotated	8	410	3280	505	15.396	270	0.659	137	0.334	393	63	59	76	178	339	22	137	37	357	61	92	81	48	41	229	101	345	30	86	0	0	0	2	0	0	503	0
OG0031842.cleaned.NoDups.fa.aln.trimal2.clean	Annotated	7	1375	9625	2162	22.462	670	0.487	152	0.111	743	447	376	423	278	679	165	256	177	605	111	192	478	281	406	616	387	547	168	128	0	0	0	5	0	0	2157	0
OG0031846.cleaned.NoDups.fa.aln.trimal2.clean	Dark	9	118	1062	125	11.77	89	0.754	47	0.398	143	9	39	32	20	60	14	48	43	78	20	26	55	73	64	51	36	93	16	17	0	0	0	2	0	0	123	0
OG0031856.cleaned.NoDups.fa.aln.trimal2.clean	Annotated	9	201	1809	150	8.292	187	0.93	105	0.522	131	4	95	103	47	196	28	35	154	99	31	41	205	54	112	145	52	49	11	67	0	0	0	3	0	0	147	0
OG0031859.cleaned.NoDups.fa.aln.trimal2.clean	Dark	7	295	2065	1200	58.111	148	0.502	30	0.102	91	15	45	81	3	60	43	14	12	102	4	7	62	69	79	20	19	132	2	5	0	0	0	4	0	0	1196	0
OG0031871.cleaned.NoDups.fa.aln.trimal2.clean	Dark	7	89	623	61	9.791	63	0.708	28	0.315	50	16	13	27	4	59	8	8	28	31	18	22	52	23	73	56	18	27	19	10	0	0	0	1	0	0	60	0
OG0031873.cleaned.NoDups.fa.aln.trimal2.clean	Dark	7	279	1953	44	2.253	178	0.638	129	0.462	243	13	172	172	7	138	104	27	14	318	3	6	76	115	165	17	19	290	4	6	0	0	0	1	0	0	43	0
OG0031874.cleaned.NoDups.fa.aln.trimal2.clean	Dark	9	278	2502	1216	48.601	243	0.874	54	0.194	186	21	84	96	21	131	76	14	18	127	11	33	87	75	104	56	42	92	6	6	0	0	0	3	0	0	1213	0
OG0031877.cleaned.NoDups.fa.aln.trimal2.clean	Annotated	8	120	960	174	18.125	100	0.833	45	0.375	66	4	35	78	9	75	5	22	35	83	13	8	64	46	36	41	50	94	14	8	0	0	0	2	0	0	172	0
OG0031883.cleaned.NoDups.fa.aln.trimal2.clean	Dark	6	510	3060	183	5.98	439	0.861	119	0.233	473	42	100	189	33	225	51	60	37	200	53	30	205	208	250	323	154	196	23	25	0	0	0	1	0	0	182	0
OG0031887.cleaned.NoDups.fa.aln.trimal2.clean	Dark	9	124	1116	38	3.405	102	0.823	87	0.702	143	8	31	51	18	125	46	17	35	79	9	46	95	23	90	110	62	48	30	12	0	0	0	0	0	0	38	0
OG0031895.cleaned.NoDups.fa.aln.trimal2.clean	Dark	8	245	1960	112	5.714	214	0.873	145	0.592	356	26	73	286	24	78	52	20	41	186	17	17	41	136	190	100	50	103	36	16	0	0	0	1	0	0	111	0
OG0031898.cleaned.NoDups.fa.aln.trimal2.clean	Annotated	8	326	2608	80	3.067	266	0.816	110	0.337	240	63	129	124	76	218	58	100	51	238	63	61	138	81	181	184	124	257	122	20	0	0	0	0	0	0	80	0
OG0031900.cleaned.NoDups.fa.aln.trimal2.clean	Annotated	9	311	2799	12	0.429	215	0.691	171	0.55	272	41	133	169	166	152	52	127	159	267	58	120	78	233	98	143	159	201	33	126	0	0	0	3	0	0	9	0
OG0031906.cleaned.NoDups.fa.aln.trimal2.clean	Dark	9	127	1143	74	6.474	86	0.677	34	0.268	93	27	42	39	43	110	31	28	81	83	7	50	83	34	69	103	42	44	16	44	0	0	0	1	0	0	73	0
OG0031926.cleaned.NoDups.fa.aln.trimal2.clean	Dark	9	421	3789	1987	52.441	364	0.865	50	0.119	257	25	79	104	11	154	42	37	43	154	26	42	199	146	87	166	107	97	20	6	0	0	0	7	0	0	1980	0
OG0031928.cleaned.NoDups.fa.aln.trimal2.clean	Annotated	6	628	3768	270	7.166	455	0.725	126	0.201	362	50	199	173	159	222	81	85	80	366	87	133	208	171	218	211	259	214	91	129	0	0	0	2	0	0	268	0
OG0031930.cleaned.NoDups.fa.aln.trimal2.clean	Dark	8	290	2320	559	24.095	252	0.869	127	0.438	218	20	103	138	18	160	96	29	23	180	7	22	132	90	195	69	29	206	18	8	0	0	0	6	0	0	553	0
OG0031931.cleaned.NoDups.fa.aln.trimal2.clean	Annotated	8	196	1568	74	4.719	172	0.878	78	0.398	225	35	56	83	26	110	34	62	58	163	29	55	54	41	97	114	59	122	46	25	0	0	0	0	0	0	74	0
OG0031946.cleaned.NoDups.fa.aln.trimal2.clean	Dark	9	99	891	23	2.581	93	0.939	64	0.646	141	8	35	94	10	75	29	13	17	87	4	7	53	59	90	36	20	86	1	3	0	0	0	3	0	0	20	0
OG0031977.cleaned.NoDups.fa.aln.trimal2.clean	Dark	5	185	925	53	5.73	143	0.773	49	0.265	145	36	51	53	27	76	17	15	18	78	15	16	23	41	64	56	42	67	19	13	0	0	0	2	0	0	51	0
OG0031982.cleaned.NoDups.fa.aln.trimal2.clean	Dark	7	371	2597	1246	47.978	174	0.469	51	0.137	217	13	70	121	17	122	53	14	15	170	6	9	123	70	110	30	22	161	5	3	0	0	0	3	0	0	1243	0
OG0031988.cleaned.NoDups.fa.aln.trimal2.clean	Annotated	8	192	1536	92	5.99	177	0.922	142	0.74	140	43	112	72	63	102	19	34	73	161	32	35	56	87	80	100	73	87	28	47	0	0	0	1	0	0	91	0
OG0031989.cleaned.NoDups.fa.aln.trimal2.clean	Dark	8	67	536	14	2.612	52	0.776	36	0.537	48	3	12	22	14	24	9	19	30	42	30	20	49	25	40	32	53	46	3	1	0	0	0	0	0	0	14	0
OG0031992.cleaned.NoDups.fa.aln.trimal2.clean	Annotated	7	531	3717	51	1.372	457	0.861	262	0.493	471	60	144	225	144	220	77	127	153	478	76	71	186	151	280	230	166	270	56	81	0	0	0	8	0	0	43	0
OG0032005.cleaned.NoDups.fa.aln.trimal2.clean	Annotated	7	257	1799	155	8.616	206	0.802	69	0.268	171	2	132	172	67	138	61	54	129	169	29	45	60	90	102	65	50	61	23	24	0	0	0	2	0	0	153	0
OG0032007.cleaned.NoDups.fa.aln.trimal2.clean	Annotated	9	53	477	18	3.774	52	0.981	29	0.547	60	0	38	54	2	43	37	3	4	33	1	1	34	23	53	8	4	56	2	3	0	0	0	2	0	0	16	0
OG0032014.cleaned.NoDups.fa.aln.trimal2.clean	Dark	8	129	1032	87	8.43	122	0.946	70	0.543	114	7	81	119	2	72	48	20	26	59	7	24	51	83	76	25	23	94	4	10	0	0	0	0	0	0	87	0
OG0032016.cleaned.NoDups.fa.aln.trimal2.clean	Annotated	8	216	1728	75	4.34	183	0.847	137	0.634	236	31	49	182	14	27	79	26	89	179	41	10	53	255	127	117	42	65	4	27	0	0	0	0	0	0	75	0
OG0032017.cleaned.NoDups.fa.aln.trimal2.clean	Dark	8	136	1088	175	16.085	103	0.757	56	0.412	66	4	82	110	11	36	55	24	19	158	3	8	38	70	50	20	11	144	2	2	0	0	0	2	0	0	173	0
OG0032020.cleaned.NoDups.fa.aln.trimal2.clean	Annotated	8	315	2520	86	3.413	208	0.66	113	0.359	312	85	103	148	80	203	74	74	98	250	36	51	129	78	179	203	90	170	32	39	0	0	0	2	0	0	84	0
OG0032032.cleaned.NoDups.fa.aln.trimal2.clean	Annotated	8	385	3080	386	12.532	259	0.673	95	0.247	235	106	154	127	69	230	84	71	102	283	35	69	95	92	110	253	225	270	59	25	0	0	0	7	0	0	379	0
OG0032034.cleaned.NoDups.fa.aln.trimal2.clean	Annotated	7	292	2044	84	4.11	233	0.798	213	0.729	220	24	98	144	59	189	40	61	75	197	28	37	99	90	127	137	76	180	53	26	0	0	0	3	0	0	81	0
OG0032037.cleaned.NoDups.fa.aln.trimal2.clean	Annotated	5	1619	8095	185	2.285	1001	0.618	0	0	695	227	424	376	338	514	214	351	267	827	196	288	388	340	449	629	471	549	166	201	0	0	0	4	0	0	181	0
OG0032046.cleaned.NoDups.fa.aln.trimal2.clean	Annotated	7	54	378	53	14.021	28	0.519	9	0.167	14	0	22	19	18	18	5	22	28	71	2	6	5	27	19	5	5	21	0	18	0	0	0	1	0	0	52	0
OG0032070.cleaned.NoDups.fa.aln.trimal2.clean	Dark	8	201	1608	127	7.898	152	0.756	66	0.328	207	15	87	133	37	86	6	48	87	140	23	31	89	70	196	94	44	70	15	3	0	0	0	4	0	0	123	0
OG0032074.cleaned.NoDups.fa.aln.trimal2.clean	Annotated	9	117	1053	19	1.804	104	0.889	91	0.778	175	8	83	58	51	73	0	32	51	95	14	20	28	52	55	75	37	97	0	30	0	0	0	1	0	0	18	0
OG0032079.cleaned.NoDups.fa.aln.trimal2.clean	Annotated	5	687	3435	331	9.636	532	0.774	91	0.132	309	45	173	136	132	239	95	112	116	277	86	116	136	118	142	240	250	181	95	106	0	0	0	1	0	0	330	0
OG0032082.cleaned.NoDups.fa.aln.trimal2.clean	Dark	5	343	1715	148	8.63	252	0.735	36	0.105	217	53	56	105	41	104	47	35	26	155	17	34	109	66	147	84	61	106	72	32	0	0	0	1	0	0	147	0
OG0032084.cleaned.NoDups.fa.aln.trimal2.clean	Annotated	9	199	1791	60	3.35	138	0.693	85	0.427	186	32	130	92	69	154	34	35	61	131	26	68	114	37	143	108	52	150	41	68	0	0	0	2	0	0	58	0
OG0032087.cleaned.NoDups.fa.aln.trimal2.clean	Dark	7	679	4753	902	18.977	434	0.639	62	0.091	548	118	182	289	104	229	97	95	112	330	68	37	209	221	315	350	178	263	64	42	0	0	0	12	0	0	890	0
OG0032099.cleaned.NoDups.fa.aln.trimal2.clean	Annotated	9	116	1044	101	9.674	112	0.966	67	0.578	126	94	31	44	31	65	21	14	36	53	19	27	43	68	56	81	41	62	15	16	0	0	0	3	0	0	98	0
OG0032104.cleaned.NoDups.fa.aln.trimal2.clean	Dark	8	172	1376	108	7.849	159	0.924	110	0.64	187	23	75	111	7	128	71	17	20	113	5	8	88	59	135	45	25	137	7	7	0	0	0	16	0	0	92	0
OG0032113.cleaned.NoDups.fa.aln.trimal2.clean	Annotated	7	783	5481	3293	60.08	471	0.602	42	0.054	266	17	226	181	23	237	112	42	26	305	5	21	113	80	195	51	40	229	6	13	0	0	0	8	0	0	3285	0
OG0032131.cleaned.NoDups.fa.aln.trimal2.clean	Annotated	8	225	1800	128	7.111	202	0.898	162	0.72	173	37	106	96	45	101	44	63	74	187	44	29	98	55	144	140	73	127	22	14	0	0	0	2	0	0	126	0
OG0032137.cleaned.NoDups.fa.aln.trimal2.clean	Annotated	9	122	1098	79	7.195	106	0.869	88	0.721	102	15	63	91	49	94	10	42	57	76	32	34	29	25	34	61	60	98	32	15	0	0	0	3	0	0	76	0
OG0032138.cleaned.NoDups.fa.aln.trimal2.clean	Dark	9	282	2538	478	18.834	237	0.84	147	0.521	227	64	61	86	169	137	66	98	49	251	76	23	113	38	93	138	80	154	76	61	0	0	0	3	0	0	475	0
OG0032142.cleaned.NoDups.fa.aln.trimal2.clean	Annotated	9	361	3249	325	10.003	273	0.756	165	0.457	333	39	162	207	125	263	67	71	92	254	44	60	166	143	224	188	104	200	73	109	0	0	0	10	0	0	315	0
OG0032143.cleaned.NoDups.fa.aln.trimal2.clean	Annotated	7	665	4655	1521	32.675	561	0.844	144	0.217	437	60	141	243	62	225	69	60	89	286	48	39	227	117	282	293	181	210	31	34	0	0	0	4	0	0	1517	0
OG0032154.cleaned.NoDups.fa.aln.trimal2.clean	Dark	9	67	603	32	5.307	66	0.985	33	0.493	86	6	23	64	4	44	14	5	8	61	6	5	66	25	45	12	13	76	6	2	0	0	0	2	0	0	30	0
OG0032156.cleaned.NoDups.fa.aln.trimal2.clean	Annotated	9	183	1647	213	12.933	158	0.863	98	0.536	148	6	82	117	85	129	1	49	140	70	33	72	104	55	56	108	38	81	22	38	0	0	0	4	0	0	209	0
OG0032194.cleaned.NoDups.fa.aln.trimal2.clean	Annotated	9	149	1341	29	2.163	107	0.718	91	0.611	184	16	20	40	86	133	1	49	58	196	52	24	44	20	44	174	57	67	19	28	0	0	0	4	0	0	25	0
OG0032202.cleaned.NoDups.fa.aln.trimal2.clean	Annotated	9	59	531	62	11.676	48	0.814	30	0.508	37	4	19	52	16	24	3	8	82	51	4	8	8	22	44	22	14	33	1	17	0	0	0	3	0	0	59	0
OG0032206.cleaned.NoDups.fa.aln.trimal2.clean	Dark	8	66	528	53	10.038	53	0.803	30	0.455	58	10	39	28	0	39	12	6	27	28	8	4	34	18	56	50	37	16	3	2	0	0	0	0	0	0	53	0
OG0032214.cleaned.NoDups.fa.aln.trimal2.clean	Dark	5	200	1000	44	4.4	153	0.765	33	0.165	66	15	44	39	65	55	51	30	14	111	33	23	49	41	74	63	43	83	19	38	0	0	0	1	0	0	43	0
OG0032219.cleaned.NoDups.fa.aln.trimal2.clean	Dark	9	102	918	63	6.863	78	0.765	58	0.569	81	23	50	76	36	67	17	16	65	26	11	20	62	48	61	70	48	59	6	13	0	0	0	4	0	0	59	0
OG0032229.cleaned.NoDups.fa.aln.trimal2.clean	Annotated	7	259	1813	30	1.655	190	0.734	137	0.529	212	24	78	118	61	99	54	61	43	207	48	27	143	67	152	114	72	106	48	49	0	0	0	0	0	0	30	0
OG0032247.cleaned.NoDups.fa.aln.trimal2.clean	Annotated	9	106	954	69	7.233	92	0.868	74	0.698	102	8	41	37	17	74	24	20	30	54	24	20	81	31	107	77	51	37	26	24	0	0	0	0	0	0	69	0
OG0032256.cleaned.NoDups.fa.aln.trimal2.clean	Dark	9	64	576	75	13.021	56	0.875	38	0.594	72	6	24	31	21	28	6	13	26	40	17	11	3	25	43	26	23	51	21	14	0	0	0	4	0	0	71	0
OG0032265.cleaned.NoDups.fa.aln.trimal2.clean	Annotated	5	212	1060	10	0.943	117	0.552	25	0.118	112	30	66	32	42	42	56	49	31	98	12	28	58	35	66	110	70	62	19	32	0	0	0	2	0	0	8	0
OG0032271.cleaned.NoDups.fa.aln.trimal2.clean	Annotated	8	211	1688	3	0.178	126	0.597	109	0.517	104	46	116	128	63	103	43	66	176	159	54	65	109	40	78	60	94	91	29	61	0	0	0	1	0	0	2	0
OG0032275.cleaned.NoDups.fa.aln.trimal2.clean	Dark	9	72	648	101	15.586	58	0.806	51	0.708	59	5	58	58	9	41	4	15	30	21	9	5	42	37	36	31	34	43	9	1	0	0	0	2	0	0	99	0
OG0032279.cleaned.NoDups.fa.aln.trimal2.clean	Annotated	7	278	1946	165	8.479	231	0.831	147	0.529	207	56	37	45	75	137	32	82	23	262	44	33	104	46	94	137	104	160	59	44	0	0	0	3	0	0	162	0
OG0032300.cleaned.NoDups.fa.aln.trimal2.clean	Dark	6	178	1068	25	2.341	148	0.831	106	0.596	141	2	31	67	20	83	39	49	69	129	15	20	39	37	56	67	43	102	19	15	0	0	0	0	0	0	25	0
OG0032309.cleaned.NoDups.fa.aln.trimal2.clean	Dark	8	124	992	51	5.141	101	0.815	66	0.532	122	20	48	48	44	75	13	29	15	130	16	7	66	31	69	67	38	79	17	7	0	0	0	4	0	0	47	0
OG0032310.cleaned.NoDups.fa.aln.trimal2.clean	Annotated	7	604	4228	14	0.331	445	0.737	357	0.591	605	147	150	166	160	336	75	140	40	598	88	37	232	154	187	294	175	421	134	75	0	0	0	1	0	0	13	0
OG0032347.cleaned.NoDups.fa.aln.trimal2.clean	Annotated	9	312	2808	115	4.095	254	0.814	182	0.583	257	135	101	161	91	213	63	123	63	308	48	51	91	129	192	206	130	268	45	18	0	0	0	0	0	0	115	0
OG0032352.cleaned.NoDups.fa.aln.trimal2.clean	Dark	9	571	5139	1701	33.1	482	0.844	201	0.352	356	48	120	214	41	266	156	87	97	161	101	95	349	428	195	338	128	179	48	31	0	0	0	3	0	0	1698	0
OG0032370.cleaned.NoDups.fa.aln.trimal2.clean	Dark	8	183	1464	59	4.03	163	0.891	117	0.639	133	25	57	76	56	85	49	70	68	197	19	41	53	49	105	82	47	120	29	44	0	0	0	0	0	0	59	0
OG0032389.cleaned.NoDups.fa.aln.trimal2.clean	Annotated	7	348	2436	407	16.708	272	0.782	77	0.221	392	56	78	100	58	171	29	32	65	136	49	87	157	75	37	143	210	106	13	35	0	0	0	5	0	0	402	0
OG0032409.cleaned.NoDups.fa.aln.trimal2.clean	Dark	9	109	981	90	9.174	91	0.835	80	0.734	133	26	58	62	13	93	0	21	83	72	17	0	48	16	56	81	31	62	5	14	0	0	0	3	0	0	87	0
OG0032419.cleaned.NoDups.fa.aln.trimal2.clean	Annotated	7	311	2177	268	12.311	242	0.778	198	0.637	266	22	66	83	62	176	35	46	72	93	95	67	123	167	105	158	117	107	22	27	0	0	0	1	0	0	267	0
OG0032487.cleaned.NoDups.fa.aln.trimal2.clean	Annotated	9	451	4059	693	17.073	362	0.803	162	0.359	366	110	172	250	89	155	55	87	137	376	58	65	226	129	271	354	167	227	38	34	0	0	0	4	0	0	689	0
OG0032609.cleaned.NoDups.fa.aln.trimal2.clean	Annotated	8	391	3128	650	20.78	359	0.918	227	0.581	204	34	128	182	57	131	72	53	122	154	41	50	218	135	238	314	153	140	28	24	0	0	0	4	0	0	646	0

## Sheet: SuppTable_S4
Supplementary Table S4. Top BLASTP hits of PFAM-annotated high-confidence dark proteins against the RefSeq protein database.
Query sequence	Hit sequence ID	%identity	Alignment length	Mismatch	Gap open	Query start	Query end	Subject start	Subject End	E value	Bit score	Hit description
Alexandrium-monilatum-CCMP3105__0200560380	WP_107806920.1	39.062	64	38	1	82	144	18	81	1.31e-06	55.8	DUF563 domain-containing protein [Nodularia spumigena]
Alexandrium-monilatum-CCMP3105__0200562608	XP_017657122.1	33.803	142	85	5	39	174	110	248	2.2e-06	58.2	PREDICTED: protein-lysine N-methyltransferase EEF2KMT isoform X2 [Nannospalax galili]
Alexandrium-monilatum-CCMP3105__0200639102	WP_063925840.1	36.232	69	44	0	32	100	9	77	7.13e-06	52.8	hypothetical protein [Enterobacter cloacae]
Alexandrium-monilatum-CCMP3105__0200693072	WP_111458058.1	32.02	203	80	8	106	293	87	246	3.39e-09	68.6	FkbM family methyltransferase [Phenylobacterium hankyongense]
Alexandrium-temarense-CCMP1771__0186221658	XP_002118748.1	30.201	149	89	5	86	225	191	333	1.95e-06	59.7	hypothetical protein TRIADDRAFT_64430 [Trichoplax adhaerens]
Alexandrium-temarense-CCMP1771__0186292170	XP_022909306.1	42.857	70	39	1	3	71	92	161	6.36e-06	51.2	neuromodulin isoform X2 [Onthophagus taurus]
Alexandrium-temarense-CCMP1771__0186330882	WP_051689994.1	46.667	60	32	0	9	68	7	66	1.52e-06	56.6	hypothetical protein [Pelobacter seleniigenes]
Alexandrium-temarense-CCMP1771__0186364404	XP_014431339.1	34.928	418	221	22	87	481	21	410	2.85e-11	77.8	late embryogenesis abundant protein ECP63-like isoform X4 [Pelodiscus sinensis]
Alexandrium-temarense-CCMP1771__0186395036	XP_008898046.1	32.484	157	85	6	16	164	21	164	2.24e-06	58.2	hypothetical protein PPTG_06049 [Phytophthora parasitica INRA-310]
Alexandrium-temarense-CCMP1771__0186403364	XP_015347096.1	26.63	184	109	5	127	288	605	784	5.81e-06	58.9	PREDICTED: ER degradation-enhancing alpha-mannosidase-like protein 3 [Marmota marmota marmota]
Alexandrium_catenella_OF101-MMETSP0790__0171215594	XP_011186847.1	39.189	74	34	4	5	77	120	183	3.7e-06	52.4	PREDICTED: kelch-like protein diablo [Zeugodacus cucurbitae]
Alexandrium_catenella_OF101-MMETSP0790__0171280268	XP_001690984.1	40.323	62	34	2	2	61	438	498	8.2e-06	52	predicted protein [Chlamydomonas reinhardtii]
Alexandrium_margalefi_AMGDE01CS-322-MMETSP0661__0204512090	WP_082659769.1	29.665	209	115	6	35	228	16	207	9.64e-06	56.2	hypothetical protein [Aureimonas sp. AU40]
Alexandrium_margalefi_AMGDE01CS-322-MMETSP0661__0204560812	XP_016945174.1	52.381	42	19	1	317	358	119	159	7.58e-06	58.9	PREDICTED: protein ref(2)P [Drosophila suzukii]
Alexandrium_margalefi_AMGDE01CS-322-MMETSP0661__0204580750	WP_092704067.1	33.333	111	66	3	11	117	693	799	5.58e-06	57.4	hypothetical protein [Halovenus aranensis]
Amphidinium_massartii_CS-259-MMETSP0689_2__0178389238	XP_005854512.1	27.16	162	102	6	430	579	467	624	4.67e-06	60.8	cral family protein [Nannochloropsis gaditana CCMP526]
Amphidinium_massartii_CS-259-MMETSP0689_2__0178412144	XP_001214462.1	43.077	65	26	3	3	56	330	394	6.68e-06	50.8	predicted protein [Aspergillus terreus NIH2624]
Amphidinium_massartii_CS-259-MMETSP0689_2__0178413060	WP_016213568.1	24.739	287	187	12	238	517	232	496	5.55e-06	61.2	right-handed parallel beta-helix repeat-containing protein [Eubacterium sp. 14-2]
Amphidinium_massartii_CS-259-MMETSP0689_2__0178426568	WP_096597194.1	32	150	92	3	79	227	711	851	6.78e-08	62.8	NACHT domain-containing protein [Calothrix sp. NIES-2100]
Azadinium-spinosum-3D9__0186773248	WP_022782112.1	51.515	33	16	0	32	64	2	34	9.88e-06	50.8	zinc ribbon domain-containing protein [Lachnospiraceae bacterium NK4A136]
Azadinium-spinosum-3D9__0186860474	WP_063559770.1	24.324	259	131	11	361	615	42	239	8.43e-09	67	lipase family protein [Bacillus horikoshii]
Brandtodinium_nutriculum-RCC3387-MMETSP1462__0198569788	XP_025101884.1	57.447	47	17	1	4	47	431	477	7.84e-07	60.8	zinc metalloproteinase nas-13-like isoform X1 [Pomacea canaliculata]
Brandtodinium_nutriculum-RCC3387-MMETSP1462__0198593406	XP_021879043.1	39.241	79	37	3	23	101	75	142	4.71e-06	52.4	hypothetical protein BCR41DRAFT_358454 [Lobosporangium transversale]
Brandtodinium_nutriculum-RCC3387-MMETSP1462__0198608642	WP_087782927.1	40.476	84	44	3	186	267	17	96	2.07e-07	59.7	antibiotic biosynthesis monooxygenase [Pigmentiphaga sp. NML080357]
Brandtodinium_nutriculum-RCC3387-MMETSP1462__0198615774	WP_020990759.1	63.158	38	14	0	157	194	177	214	4.17e-08	61.2	SHOCT domain-containing protein [Erysipelotrichaceae bacterium 5_2_54FAA]
Ceratium-fusus-PA161109__0199514502	WP_057750253.1	31.959	97	54	3	53	141	27	119	3.92e-06	57.4	LicD family protein [Pediococcus cellicola]
Ceratium-fusus-PA161109__0199514786	XP_019450501.1	26.852	216	135	7	30	234	147	350	3.22e-07	62	PREDICTED: probable choline kinase 2 [Lupinus angustifolius]
Dinophysis_acuminata_DAEP01-MMETSP0797__0179241778	WP_099020469.1	28.825	451	269	15	106	553	63	464	4.32e-32	141	DUF3500 domain-containing protein [Mycobacterium sp. CECT 8779]
Dinophysis_acuminata_DAEP01-MMETSP0797__0179258836	XP_013089387.1	23.684	190	118	7	21	208	16	180	9.99e-06	56.6	PREDICTED: collagen alpha-1(XIV) chain-like [Biomphalaria glabrata]
Dinophysis_acuminata_DAEP01-MMETSP0797__0179260074	WP_089942531.1	42.623	61	30	1	42	102	2	57	2.41e-06	56.2	reverse rubrerythrin [Lachnospiraceae bacterium NK3A20]
Dinophysis_acuminata_DAEP01-MMETSP0797__0179319834	XP_002500583.1	26.455	189	96	6	255	404	105	289	4.41e-06	60.8	predicted protein [Micromonas commoda]
Dinophysis_acuminata_DAEP01-MMETSP0797__0179350074	WP_089942531.1	42.623	61	30	1	42	102	2	57	3.91e-06	56.2	reverse rubrerythrin [Lachnospiraceae bacterium NK3A20]
Durinskia-baltica-CSIRO_CS-38__0199975284	XP_022801832.1	43.75	64	34	2	124	185	19	82	8.68e-06	54.3	peptidyl-prolyl cis-trans isomerase pin1-like [Stylophora pistillata]
Durinskia-baltica-CSIRO_CS-38__0200011950	WP_060348962.1	46.154	78	34	3	95	172	31	100	2.56e-06	54.3	hypothetical protein [Burkholderia territorii]
Gambierdiscus_australes_CAWD_149-MMETSP0766_2__0171066598	WP_075071222.1	48	50	25	1	242	290	779	828	1.46e-06	60.1	site-specific DNA-methyltransferase [Levilinea saccharolytica]
Gambierdiscus_australes_CAWD_149-MMETSP0766_2__0171072274	XP_018949733.1	25.926	324	201	13	168	469	32	338	6.25e-06	60.1	PREDICTED: perforin-1-like [Cyprinus carpio]
Gambierdiscus_australes_CAWD_149-MMETSP0766_2__0171133390	WP_068925694.1	33.333	111	68	4	56	163	14	121	2.1e-06	54.7	SRPBCC family protein [Planobispora rosea]
Gambierdiscus_australes_CAWD_149-MMETSP0766_2__0171142724	WP_085669910.1	31.707	164	72	8	152	313	652	777	2.02e-06	60.5	hypothetical protein [Mycobacterium szulgai]
Gambierdiscus_australes_CAWD_149-MMETSP0766_2__0171143074	WP_105932782.1	27.807	187	112	9	37	212	30	204	1.54e-06	57.8	alpha-ketoglutarate-dependent dioxygenase AlkB [Alteromonas sp. 190]
Gambierdiscus_australes_CAWD_149-MMETSP0766_2__0171143242	XP_021993491.1	35.644	101	63	2	59	158	263	362	4.13e-06	55.8	polyadenylate-binding protein RBP45-like isoform X1 [Helianthus annuus]
Gambierdiscus_caribaeus__CL150499Contig1_1-378__m.50442	XP_014152693.1	39.655	58	35	0	53	110	3	60	9.63e-06	50.1	NEDD8, partial [Sphaeroforma arctica JP610]
Gambierdiscus_caribaeus__CL167303Contig1_1-688__m.382351	XP_020893818.1	51.02	49	24	0	94	142	9	57	7.7e-07	56.2	uncharacterized protein LOC110232929 [Exaiptasia pallida]
Gambierdiscus_caribaeus__CL25586Contig1_1-1574__m.667709	XP_012553558.1	25.217	230	139	9	3	217	107	318	3.13e-08	66.2	PREDICTED: uncharacterized protein LOC105843074 [Hydra vulgaris]
Gambierdiscus_caribaeus__CL31296Contig1_1-1213__m.734949	WP_085669910.1	31.707	164	72	8	156	317	652	777	2.52e-06	60.1	hypothetical protein [Mycobacterium szulgai]
Gambierdiscus_caribaeus__CL32795Contig2_1-397__m.475009	WP_071839291.1	44.643	56	30	1	2	56	26	81	8.95e-06	51.2	glycosyltransferase family 61 protein [Nodularia spumigena]
Gambierdiscus_caribaeus__CL36745Contig1_1-978__m.996959	XP_022515800.1	27.673	159	97	5	180	323	43	198	9.87e-06	58.2	hypothetical protein AYO21_02075 [Fonsecaea monophora]
Gambierdiscus_caribaeus__CL38296Contig2_1-1063__m.476925	WP_105932782.1	31.405	121	76	5	161	280	90	204	1.04e-06	58.9	alpha-ketoglutarate-dependent dioxygenase AlkB [Alteromonas sp. 190]
Gambierdiscus_caribaeus__CL64274Contig1_1-601__m.32068	WP_013720397.1	38.667	75	46	0	6	80	259	333	7.1e-06	52	tetratricopeptide repeat protein [Methanothrix soehngenii]
Gambierdiscus_caribaeus__LIB1-GambiRNA-contig_213245_1-768__m.1077839	WP_068925694.1	33.333	111	68	4	101	208	14	121	4.62e-06	55.1	SRPBCC family protein [Planobispora rosea]
Gambierdiscus_caribaeus__LIB2-GambiRNA-contig_37825_1-1198__m.1396787	WP_088654716.1	26.033	242	148	9	105	338	605	823	8.81e-06	58.5	T9SS C-terminal target domain-containing protein [Geofilum rhodophaeum]
Glenodinium-foliaceum-CCAP1116_3__0188233410	XP_006763179.1	38.739	111	52	3	33	143	61	155	5.21e-07	63.2	PREDICTED: calcium-binding mitochondrial carrier protein SCaMC-1-like [Myotis davidii]
Glenodinium-foliaceum-CCAP1116_3__0188247382	XP_017604117.1	26.872	227	114	7	104	312	22	214	2.66e-06	58.9	PREDICTED: calmodulin-4-like [Gossypium arboreum]
Glenodinium-foliaceum-CCAP1116_3__0188276726	WP_016872402.1	25.2	250	157	8	2	242	62	290	4e-06	57.8	WD40 repeat domain-containing protein [Chlorogloeopsis fritschii]
Glenodinium-foliaceum-CCAP1116_3__0188282968	WP_018353321.1	38.655	119	55	4	207	325	55	155	5.64e-07	59.3	hypothetical protein [Longispora albida]
Glenodinium-foliaceum-CCAP1116_3__0188285502	WP_071541434.1	25.751	233	135	10	264	484	80	286	4.03e-06	60.5	Stk1 family PASTA domain-containing Ser/Thr kinase [Moorella thermoacetica]
Glenodinium-foliaceum-CCAP1116_3__0188292316	WP_008211370.1	25.698	179	106	6	40	211	129	287	1.43e-08	63.9	hypothetical protein [Lactobacillus parafarraginis]
Glenodinium-foliaceum-CCAP1116_3__0188295160	XP_018667781.1	26.818	220	132	9	279	478	20	230	4.25e-06	58.5	PREDICTED: dual specificity tyrosine-phosphorylation-regulated kinase 2-like [Ciona intestinalis]
Glenodinium-foliaceum-CCAP1116_3__0188296192	XP_025078309.1	34.737	95	53	2	100	194	159	244	8.61e-06	55.8	E3 ubiquitin-protein ligase NEDD4-like isoform X2 [Pomacea canaliculata]
Glenodinium-foliaceum-CCAP1116_3__0188310464	WP_068005839.1	27.778	198	119	7	175	364	172	353	1.09e-06	62.8	serine/threonine protein kinase [Nocardia pseudobrasiliensis]
Glenodinium-foliaceum-CCAP1116_3__0188361876	XP_023343537.1	27.481	262	141	10	96	356	3093	3306	1.25e-06	61.6	uncharacterized protein LOC111712996 isoform X1 [Eurytemora affinis]
Glenodinium-foliaceum-CCAP1116_3__0188366660	WP_054207780.1	30.357	168	98	4	45	206	21	175	8.05e-06	57	hypothetical protein [Bosea vaviloviae]
Glenodinium-foliaceum-CCAP1116_3__0188434754	XP_013435612.1	45.07	71	37	2	33	102	167	236	1.96e-08	69.7	zinc finger (CCCH type) protein, putative [Eimeria necatrix]
Gonyaulax_spinifera-CCMP409-MMETSP1439__0197897688	WP_047223951.1	42.647	68	37	2	8	73	107	174	6.51e-06	55.8	MULTISPECIES: EF-hand domain-containing protein [Frankia]
Gymnodinium_catenatum_GC744-MMETSP0784__0117469968	WP_099020469.1	32.483	431	249	15	45	473	92	482	6.46e-50	188	DUF3500 domain-containing protein [Mycobacterium sp. CECT 8779]
Gymnodinium_catenatum_GC744-MMETSP0784__0117473588	XP_004344000.1	48.889	45	23	0	895	939	90	134	8.72e-06	56.6	MYND finger domain containing protein, partial [Acanthamoeba castellanii str. Neff]
Gymnodinium_catenatum_GC744-MMETSP0784__0117483506	WP_008233592.1	28.409	176	106	7	89	260	12	171	3.78e-06	58.5	hypothetical protein [Roseobacter sp. CCS2]
Gymnodinium_catenatum_GC744-MMETSP0784__0117521010	WP_101367437.1	35.028	177	57	8	306	475	14	139	1.2e-07	62	class I SAM-dependent methyltransferase [Plantactinospora sp. CNZ320]
Gymnodinium_catenatum_GC744-MMETSP0784__0117544964	XP_014087706.1	44.526	137	59	6	72	196	108	239	2.54e-07	63.2	PREDICTED: cuticle protein 16.5, isoform B-like [Bactrocera oleae]
Gymnodinium_catenatum_GC744-MMETSP0784__0117588714	XP_004344000.1	48.889	45	23	0	900	944	90	134	7.8e-06	56.6	MYND finger domain containing protein, partial [Acanthamoeba castellanii str. Neff]
Heterocapsa_triquestra_CCMP448-MMETSP0448__0195089904	XP_018842885.1	29.936	157	88	5	135	275	8	158	6.07e-06	55.8	PREDICTED: protein C2-DOMAIN ABA-RELATED 7-like [Juglans regia]
Karenia-brevis-CCMP2229__0188855228	XP_021377426.1	73.333	45	12	0	490	534	744	788	5.18e-07	64.7	mucin-17-like [Mizuhopecten yessoensis]
Karenia-brevis-CCMP2229__0188873114	XP_008817729.1	28.346	127	79	3	3	129	9	123	2.62e-07	59.3	hypothetical protein C922_03920 [Plasmodium inui San Antonio 1]
Karenia-brevis-CCMP2229__0188877590	XP_009348694.1	36.486	74	46	1	521	593	101	174	4.45e-06	58.2	PREDICTED: E3 ubiquitin-protein ligase RHA2B-like [Pyrus x bretschneideri]
Karenia-brevis-CCMP2229__0188880856	WP_082534096.1	43.75	64	34	1	176	239	84	145	4.8e-06	56.6	TM2 domain-containing protein [Marmoricola sp. Leaf446]
Karenia-brevis-CCMP2229__0188884824	WP_103566150.1	38.806	67	40	1	18	84	1	66	2.93e-06	55.1	EF-hand domain-containing protein [Actinomadura sp. 5-2]
Karenia-brevis-CCMP2229__0188903712	WP_092628848.1	28.774	212	111	9	75	279	18	196	4.7e-10	68.6	FkbM family methyltransferase [Rhizobiales bacterium GAS113]
Karenia-brevis-CCMP2229__0188929134	WP_017415855.1	37.624	101	60	2	1	99	19	118	8.98e-07	56.2	NUDIX domain-containing protein [Clostridium tunisiense]
Karenia-brevis-CCMP2229__0188962006	XP_004257454.1	37.313	67	42	0	74	140	124	190	1.42e-06	56.6	Calcium/calmodulin-dependent protein kinase, putative [Entamoeba invadens IP1]
Karenia-brevis-CCMP2229__0189003368	XP_005776454.1	36.893	103	53	4	262	358	83	179	2.17e-06	60.5	hypothetical protein EMIHUDRAFT_101229 [Emiliania huxleyi CCMP1516]
Karenia-brevis-CCMP2229__0189003454	WP_020087811.1	24.112	394	216	13	304	680	196	523	2.76e-06	63.2	hypothetical protein [Hyphomicrobium zavarzinii]
Karenia-brevis-CCMP2229__0189004052	XP_015928182.1	30.282	142	89	6	23	159	546	682	2.17e-06	58.2	dnaJ homolog subfamily C member 10-like isoform X2 [Parasteatoda tepidariorum]
Karenia-brevis-SP1__0189009636	WP_092628848.1	28.372	215	114	9	65	272	18	199	4.34e-10	68.6	FkbM family methyltransferase [Rhizobiales bacterium GAS113]
Karenia-brevis-SP1__0189029064	WP_017415855.1	37.624	101	60	2	15	113	19	118	6.36e-07	56.6	NUDIX domain-containing protein [Clostridium tunisiense]
Karenia-brevis-SP1__0189030534	WP_094376250.1	48.077	52	27	0	2	53	289	340	9.39e-07	56.6	glucosyltransferase [Lachnotalea glycerini]
Karenia-brevis-SP1__0189056434	WP_103566150.1	38.806	67	40	1	18	84	1	66	3.03e-06	55.1	EF-hand domain-containing protein [Actinomadura sp. 5-2]
Karenia-brevis-SP1__0189061628	WP_075520622.1	25.067	371	235	15	1881	2237	206	547	9.28e-06	63.2	autotransporter domain-containing protein [Candidatus Pelagibacter ubique]
Karenia-brevis-SP1__0189068902	XP_004257454.1	37.313	67	42	0	93	159	124	190	1.7e-06	56.6	Calcium/calmodulin-dependent protein kinase, putative [Entamoeba invadens IP1]
Karenia-brevis-SP1__0189078288	XP_002899506.1	31.111	90	61	1	6	95	1001	1089	1.59e-06	55.1	hybrid signal transduction histidine kinase, putative [Phytophthora infestans T30-4]
Karenia-brevis-SP1__0189130076	XP_022178726.1	41.429	70	40	1	253	321	20	89	5.02e-06	54.3	small ubiquitin-related modifier 2-A-like [Myzus persicae]
Karenia-brevis-SP1__0189134550	WP_052164446.1	36.735	98	55	3	7	101	159	252	1.11e-06	55.5	hybrid sensor histidine kinase/response regulator [Actinoplanes utahensis]
Karenia-brevis-SP1__0189139566	WP_102365884.1	26.122	245	161	4	114	350	901	1133	1.21e-08	69.3	hypothetical protein [Monoglobus pectinilyticus]
Karenia-brevis-SP1__0189152806	WP_082534096.1	32.653	98	56	2	124	221	61	148	2.26e-06	57.8	TM2 domain-containing protein [Marmoricola sp. Leaf446]
Karenia-brevis-SP1__0189154056	XP_021377426.1	73.333	45	12	0	494	538	744	788	4.76e-07	64.7	mucin-17-like [Mizuhopecten yessoensis]
Karenia-brevis-SP1__0189156704	XP_004185703.1	40.385	52	31	0	8	59	819	870	4.24e-06	51.6	RalA-binding protein, putative [Entamoeba invadens IP1]
Karenia-brevis-SP1__0189161368	WP_104391822.1	41.429	70	41	0	221	290	2371	2440	1.47e-06	63.9	amino acid adenylation domain-containing protein [Nocardia nova]
Karenia-brevis-SP3__0189178208	XP_019639386.1	41.538	65	35	1	43	104	137	201	2.1e-06	55.5	PREDICTED: deleted in malignant brain tumors 1 protein-like [Branchiostoma belcheri]
Karenia-brevis-SP3__0189191958	WP_082534096.1	32.653	98	56	2	124	221	61	148	2.26e-06	57.8	TM2 domain-containing protein [Marmoricola sp. Leaf446]
Karenia-brevis-SP3__0189197954	WP_017415855.1	37.624	101	60	2	20	118	19	118	5.91e-07	56.6	NUDIX domain-containing protein [Clostridium tunisiense]
Karenia-brevis-SP3__0189200712	WP_092628848.1	28.372	215	114	9	72	279	18	199	4.1e-10	68.6	FkbM family methyltransferase [Rhizobiales bacterium GAS113]
Karenia-brevis-SP3__0189222140	XP_021377426.1	73.333	45	12	0	493	537	744	788	5.12e-07	64.7	mucin-17-like [Mizuhopecten yessoensis]
Karenia-brevis-SP3__0189245770	XP_008817729.1	28.346	127	79	3	5	131	9	123	3.54e-07	57.8	hypothetical protein C922_03920 [Plasmodium inui San Antonio 1]
Karenia-brevis-SP3__0189304540	WP_104391822.1	38.272	81	47	1	83	163	2371	2448	5.44e-06	62	amino acid adenylation domain-containing protein [Nocardia nova]
Karenia-brevis-SP3__0189313264	XP_015928182.1	30.282	142	89	6	23	159	546	682	2.17e-06	58.2	dnaJ homolog subfamily C member 10-like isoform X2 [Parasteatoda tepidariorum]
Karenia-brevis-SP3__0189313276	WP_075520622.1	25.668	374	227	15	770	1125	207	547	1.83e-06	64.7	autotransporter domain-containing protein [Candidatus Pelagibacter ubique]
Karenia-brevis-Wilson__0189331538	XP_004185703.1	35.065	77	38	1	8	72	819	895	1.39e-06	53.5	RalA-binding protein, putative [Entamoeba invadens IP1]
Karenia-brevis-Wilson__0189337632	WP_103566150.1	38.806	67	40	1	18	84	1	66	2.94e-06	55.1	EF-hand domain-containing protein [Actinomadura sp. 5-2]
Karenia-brevis-Wilson__0189344170	WP_092628848.1	28.372	215	114	9	72	279	18	199	4.1e-10	68.6	FkbM family methyltransferase [Rhizobiales bacterium GAS113]
Karenia-brevis-Wilson__0189373784	WP_017415855.1	37.624	101	60	2	4	102	19	118	1.04e-06	55.8	NUDIX domain-containing protein [Clostridium tunisiense]
Karenia-brevis-Wilson__0189388548	WP_082534096.1	32.653	98	56	2	124	221	61	148	2.26e-06	57.8	TM2 domain-containing protein [Marmoricola sp. Leaf446]
Karenia-brevis-Wilson__0189388992	XP_021377426.1	73.333	45	12	0	494	538	744	788	4.86e-07	65.1	mucin-17-like [Mizuhopecten yessoensis]
Karenia-brevis-Wilson__0189449520	XP_015928182.1	30.282	142	89	6	23	159	546	682	2.17e-06	58.2	dnaJ homolog subfamily C member 10-like isoform X2 [Parasteatoda tepidariorum]
Karenia-brevis-Wilson__0189474474	XP_022178726.1	41.429	70	40	1	239	307	20	89	4.9e-06	54.3	small ubiquitin-related modifier 2-A-like [Myzus persicae]
Karlodinium-micrum-CCMP2283__0200755474	XP_024872244.1	48.936	47	24	0	369	415	87	133	7.14e-06	55.5	cell growth regulator with RING finger domain protein 1-like [Temnothorax curvispinosus]
Karlodinium-micrum-CCMP2283__0200771276	XP_020624469.1	33.113	151	81	7	538	680	84	222	5.27e-12	76.3	epididymal sperm-binding protein 1-like [Orbicella faveolata]
Karlodinium-micrum-CCMP2283__0200786600	XP_012935753.1	29.282	181	116	6	75	255	92	260	3.14e-07	60.8	PREDICTED: transmembrane protein 187-like isoform X2 [Aplysia californica]
Karlodinium-micrum-CCMP2283__0200822066	XP_015755330.1	28.105	153	97	5	194	339	141	287	2.65e-07	62.4	PREDICTED: KATNB1-like protein 1 [Acropora digitifera]
Kryptoperidinium-foliaceum-CCMP1326__0189658420	WP_071541434.1	25.751	233	135	10	271	491	80	286	4.29e-06	60.5	Stk1 family PASTA domain-containing Ser/Thr kinase [Moorella thermoacetica]
Kryptoperidinium-foliaceum-CCMP1326__0189659980	WP_068005839.1	27.778	198	119	7	153	342	172	353	7.51e-07	63.2	serine/threonine protein kinase [Nocardia pseudobrasiliensis]
Kryptoperidinium-foliaceum-CCMP1326__0189669442	XP_019709435.1	47.17	53	28	0	2	54	607	659	3.4e-06	58.2	PREDICTED: pentatricopeptide repeat-containing protein At2g26790, mitochondrial-like [Elaeis guineensis]
Kryptoperidinium-foliaceum-CCMP1326__0189675990	XP_018635404.1	59.459	37	15	0	366	402	9	45	2.96e-06	55.5	zinc finger (CCCH type) motif-containing protein [Toxoplasma gondii ME49]
Kryptoperidinium-foliaceum-CCMP1326__0189678506	XP_023343537.1	27.481	262	141	10	70	330	3093	3306	3.31e-06	60.1	uncharacterized protein LOC111712996 isoform X1 [Eurytemora affinis]
Kryptoperidinium-foliaceum-CCMP1326__0189678772	XP_018667781.1	26.818	220	132	9	277	476	20	230	4.96e-06	58.5	PREDICTED: dual specificity tyrosine-phosphorylation-regulated kinase 2-like [Ciona intestinalis]
Kryptoperidinium-foliaceum-CCMP1326__0189690954	WP_018353321.1	38.655	119	55	4	212	330	55	155	6.12e-07	58.9	hypothetical protein [Longispora albida]
Kryptoperidinium-foliaceum-CCMP1326__0189748172	WP_092334498.1	34.513	113	61	4	125	230	190	296	7.95e-08	62.8	response regulator [Desulfosporosinus hippei]
Kryptoperidinium-foliaceum-CCMP1326__0189755204	XP_022810194.1	31.868	91	59	2	80	167	1198	1288	8.8e-06	55.8	uncharacterized protein LOC111347195 [Stylophora pistillata]
Kryptoperidinium-foliaceum-CCMP1326__0189803970	XP_006895981.1	47.059	51	27	0	19	69	229	279	8.67e-06	51.2	PREDICTED: double-stranded RNA-specific adenosine deaminase [Elephantulus edwardii]
Kryptoperidinium-foliaceum-CCMP1326__0189840860	XP_024156639.1	33.721	172	85	8	2	161	346	500	5.95e-06	58.2	calcium-dependent protein kinase 8-like [Rosa chinensis]
Kryptoperidinium-foliaceum-CCMP1326__0189895372	XP_017604117.1	26.872	227	114	7	75	283	22	214	1.35e-06	59.3	PREDICTED: calmodulin-4-like [Gossypium arboreum]
Kryptoperidinium-foliaceum-CCMP1326__0189895390	WP_054207780.1	30.357	168	98	4	61	222	21	175	9.02e-06	57	hypothetical protein [Bosea vaviloviae]
Noctiluca_scintillans-MMETSP0253__0194477292	WP_100601918.1	34.314	102	60	4	33	132	11	107	9.19e-06	53.1	antibiotic biosynthesis monooxygenase [Streptomyces sp. CB02959]
Noctiluca_scintillans-MMETSP0253__0194537964	WP_003718772.1	26.786	112	65	2	180	291	63	157	3.72e-06	56.6	GNAT family N-acetyltransferase [Listeria ivanovii]
Oxyrrhis-marina-LB1974__0190405132	XP_008282076.1	27.79	439	245	20	103	498	491	900	3.18e-06	62.8	PREDICTED: cingulin-like isoform X2 [Stegastes partitus]
Oxyrrhis-marina-LB1974__0190425224	XP_017871932.1	27.692	130	87	3	335	460	94	220	4.2e-06	60.5	PREDICTED: histone acetyltransferase KAT2B isoform X1 [Drosophila arizonae]
Oxyrrhis-marina-LB1974__0190431378	WP_081815600.1	28.082	146	99	3	156	297	67	210	9.74e-06	57.4	methyltransferase domain-containing protein [Bifidobacterium ruminantium]
Oxyrrhis-marina-LB1974__0190443160	XP_021361620.1	30.667	150	73	7	139	267	32	171	3.87e-07	60.8	phosphatidylinositol-glycan biosynthesis class X protein-like [Mizuhopecten yessoensis]
Oxyrrhis-marina-LB1974__0190443346	XP_002287647.1	38	100	59	3	6	105	362	458	7.08e-06	53.5	predicted protein [Thalassiosira pseudonana CCMP1335]
Oxyrrhis-marina-LB1974__0190451268	XP_025352921.1	28.704	108	74	2	7	114	20	124	4.93e-06	53.1	hypothetical protein FA14DRAFT_126497, partial [Meira miltonrushii]
Oxyrrhis-marina-LB1974__0190460642	XP_022306334.1	27.111	225	157	5	27	248	15	235	5.79e-09	70.9	uncharacterized protein LOC111112810 isoform X8 [Crassostrea virginica]
Oxyrrhis-marina__0190302732	WP_024106806.1	28.177	181	105	9	560	735	44	204	3.32e-06	58.9	START domain protein [Dickeya dianthicola]
Oxyrrhis-marina__0190311308	XP_023217075.1	35.616	73	45	1	7	77	27	99	5.42e-06	53.9	cytochrome b5-like [Centruroides sculpturatus]
Oxyrrhis-marina__0190321950	XP_018281499.1	23.888	427	277	20	4	395	36	449	3.38e-08	66.6	protein disulfide isomerase [Cutaneotrichosporon oleaginosum]
Oxyrrhis-marina__0190326526	XP_004997222.1	47.917	48	25	0	7	54	787	834	3.38e-06	51.6	hypothetical protein PTSG_01251 [Salpingoeca rosetta]
Oxyrrhis-marina__0190332196	WP_097144295.1	34.066	91	58	1	17	105	2	92	6.31e-06	54.7	thioredoxin [Pseudooceanicola antarcticus]
Oxyrrhis-marina__0190362966	XP_004997423.1	34.021	97	46	2	4	100	439	517	8.58e-07	60.5	hypothetical protein PTSG_01448 [Salpingoeca rosetta]
Oxyrrhis-marina__0190381396	WP_084426821.1	28.854	253	144	12	94	337	30	255	4.64e-07	62.4	hypothetical protein [Roseimaritima ulvae]
Oxyrrhis-marina__0190385172	XP_013352463.1	100	51	0	0	288	338	153	203	2.32e-09	67.8	hypothetical protein, conserved [Eimeria mitis]
Oxyrrhis-marina__0190386084	WP_096333543.1	34.821	112	67	4	471	576	47	158	2.94e-07	61.6	NADAR family protein [Nannocystis exedens]
Pelagodinium_beii-RCC1491-MMETSP1338__0197632252	XP_022239657.1	21.805	266	159	8	50	301	25	255	3.49e-09	67.8	uncharacterized protein LOC111085433 [Limulus polyphemus]
Pelagodinium_beii-RCC1491-MMETSP1338__0197654114	XP_004916779.1	26.627	169	109	4	107	267	101	262	3.07e-06	58.2	PREDICTED: transmembrane protein 187 [Xenopus tropicalis]
Pelagodinium_beii-RCC1491-MMETSP1338__0197678662	XP_025434075.1	26.623	154	107	4	8	161	2	149	2.22e-06	54.7	cofilin, actophorin [Aspergillus saccharolyticus JOP 1030-1]
Pelagodinium_beii-RCC1491-MMETSP1338__0197695864	XP_022321283.1	25.153	163	116	3	2	164	6	162	3.63e-08	59.7	prostamide/prostaglandin F synthase-like [Crassostrea virginica]
Peridinium-aciculiferum-PAER_2__0190671390	WP_106395608.1	46.774	62	33	0	1	62	43	104	5.57e-06	50.8	hypothetical protein [Enhygromyxa salina]
Peridinium-aciculiferum-PAER_2__0190708602	XP_003662000.1	100	73	0	0	325	397	25	97	1.64e-12	77	hypothetical protein MYCTH_2109239 [Thermothelomyces thermophila ATCC 42464]
Polarella_glacialis-CCMP2088-MMETSP1440__0197992100	WP_087568655.1	53.448	58	25	2	24	81	340	395	9.24e-06	51.6	hypothetical protein [Paenibacillus sp. MY03]
Polarella_glacialis-CCMP2088-MMETSP1440__0198008530	XP_008477708.1	32.727	275	123	11	12	270	172	400	1.68e-08	67	PREDICTED: deleted in azoospermia protein 2-like [Diaphorina citri]
Polarella_glacialis-CCMP2088-MMETSP1440__0198009532	WP_096654725.1	81.818	66	8	2	36	97	170	235	9.46e-14	76.6	hypothetical protein [Halomonas nigrificans]
Polarella_glacialis_CCMP1383-MMETSP0227__0115062558	XP_022247401.1	31.126	151	79	8	242	385	184	316	7.89e-08	65.1	receptor-type tyrosine-protein phosphatase T-like isoform X4 [Limulus polyphemus]
Polarella_glacialis_CCMP1383-MMETSP0227__0115062910	XP_009539671.1	58.824	51	19	1	315	363	574	624	2.97e-07	63.2	hypothetical protein PHYSODRAFT_566643 [Phytophthora sojae]
Polarella_glacialis_CCMP1383-MMETSP0227__0115115920	XP_022247401.1	30.178	169	88	9	187	343	184	334	3.75e-08	65.9	receptor-type tyrosine-protein phosphatase T-like isoform X4 [Limulus polyphemus]
Polarella_glacialis_CCMP1383-MMETSP0227__0115128632	WP_101754201.1	41.176	68	39	1	24	91	2	68	5.79e-06	49.3	cold-shock protein [Paracoccus zhejiangensis]
Polarella_glacialis_CCMP1383-MMETSP0227__0115159082	XP_020267572.1	37.931	58	36	0	33	90	47	104	5.99e-06	51.6	putative calcium-binding protein CML19 [Asparagus officinalis]
Prorocentrum-minimum-CCMP1329__0190904746	WP_108793074.1	35.644	101	60	2	253	348	258	358	7.52e-06	58.5	glycosyltransferase family 61 protein [Rhodospirillaceae bacterium Spongia-Bin9]
Prorocentrum-minimum-CCMP1329__0190923570	WP_088401055.1	38.462	91	47	2	174	263	3	85	3.83e-06	54.7	phosphatidylserine decarboxylase [Flavobacterium columnare]
Prorocentrum-minimum-CCMP1329__0190967388	WP_099020469.1	34.483	261	152	6	2	262	253	494	1.83e-33	139	DUF3500 domain-containing protein [Mycobacterium sp. CECT 8779]
Prorocentrum-minimum-CCMP1329__0190988104	XP_009042652.1	31.852	135	68	5	134	246	622	754	9e-06	58.9	hypothetical protein AURANDRAFT_68689, partial [Aureococcus anophagefferens]
Prorocentrum-minimum-CCMP2233__0191059550	XP_009042652.1	31.852	135	68	5	134	246	622	754	8.78e-06	58.9	hypothetical protein AURANDRAFT_68689, partial [Aureococcus anophagefferens]
Prorocentrum-minimum-CCMP2233__0191078436	WP_099020469.1	30.719	459	268	13	112	569	85	494	2.49e-51	196	DUF3500 domain-containing protein [Mycobacterium sp. CECT 8779]
Prorocentrum-minimum-CCMP2233__0191096564	WP_108793074.1	35.644	101	60	2	253	348	258	358	7.52e-06	58.5	glycosyltransferase family 61 protein [Rhodospirillaceae bacterium Spongia-Bin9]
Prorocentrum-minimum-CCMP2233__0191194624	WP_018968567.1	32.215	149	97	3	132	276	516	664	1.42e-07	63.5	hypothetical protein [Rubritalea marina]
Protoceratium_reticulatum_CCCM535-CCMP1889-MMETSP0228__0168400910	WP_099020469.1	29.832	476	274	14	100	565	53	478	9.01e-46	179	DUF3500 domain-containing protein [Mycobacterium sp. CECT 8779]
Protoceratium_reticulatum_CCCM535-CCMP1889-MMETSP0228__0168414214	WP_108311500.1	32.479	117	72	2	17	126	2	118	7.7e-08	62.4	hypothetical protein [Limnohabitans parvus]
Protoceratium_reticulatum_CCCM535-CCMP1889-MMETSP0228__0168501332	XP_019037013.1	30.201	149	85	5	75	222	261	391	4.29e-06	60.5	hypothetical protein WICANDRAFT_35786 [Wickerhamomyces anomalus NRRL Y-366-8]
Pyrodinium_bahamense_pbaha01-MMETSP0796__0179011336	XP_025158475.1	26.848	257	155	10	151	381	894	1143	9.18e-06	61.2	twitchin isoform X4 [Harpegnathos saltator]
Pyrodinium_bahamense_pbaha01-MMETSP0796__0179017976	XP_014431340.2	37.143	350	183	17	415	743	137	470	1.98e-12	82.4	late embryogenesis abundant protein ECP63-like isoform X2 [Pelodiscus sinensis]
Pyrodinium_bahamense_pbaha01-MMETSP0796__0179030250	WP_027557033.1	27.411	197	105	6	81	273	45	207	1.38e-07	62	hypothetical protein [Bradyrhizobium sp. Cp5.3]
Pyrodinium_bahamense_pbaha01-MMETSP0796__0179044782	WP_099020469.1	31.126	453	257	13	97	544	92	494	1.09e-55	204	DUF3500 domain-containing protein [Mycobacterium sp. CECT 8779]
Pyrodinium_bahamense_pbaha01-MMETSP0796__0179046422	WP_090742799.1	48.485	66	28	1	39	104	95	154	7.44e-06	52.8	HEAT repeat domain-containing protein [Candidatus Nitrospira nitrosa]
Pyrodinium_bahamense_pbaha01-MMETSP0796__0179090628	WP_104199080.1	50	120	48	5	174	282	57	175	6.63e-07	59.7	hypothetical protein [Cryobacterium sp. Y29]
Pyrodinium_bahamense_pbaha01-MMETSP0796__0179107184	XP_020893818.1	55.102	49	22	0	69	117	9	57	2.04e-09	62.4	uncharacterized protein LOC110232929 [Exaiptasia pallida]
Pyrodinium_bahamense_pbaha01-MMETSP0796__0179150484	XP_014431340.2	36.827	353	186	17	501	832	134	470	4.82e-12	81.6	late embryogenesis abundant protein ECP63-like isoform X2 [Pelodiscus sinensis]
Pyrodinium_bahamense_pbaha01-MMETSP0796__0179152702	XP_025158475.1	26.848	257	155	10	156	386	894	1143	9.58e-06	61.2	twitchin isoform X4 [Harpegnathos saltator]
Pyrodinium_bahamense_pbaha01-MMETSP0796__0179188952	XP_024082188.1	30.935	139	82	4	81	219	445	569	8.31e-06	58.2	calpain-D isoform X3 [Cimex lectularius]
Pyrodinium_bahamense_pbaha01-MMETSP0796__0179205210	WP_104199080.1	47.525	101	43	3	110	200	75	175	6.4e-06	56.2	hypothetical protein [Cryobacterium sp. Y29]
Scrippsiella-hangoei-SHTV5__0191784668	WP_085704199.1	35.165	91	58	1	445	534	38	128	1.41e-08	63.9	hypothetical protein [Pseudomonas sp. B15(2017)]
Scrippsiella-hangoei-SHTV5__0191907046	XP_012682658.1	26.131	199	103	4	46	244	133	287	5.8e-06	58.2	PREDICTED: protein-lysine N-methyltransferase EEF2KMT [Clupea harengus]
Scrippsiella-hangoei_like-SHHI_4__0199164318	WP_020534856.1	36.923	130	63	6	27	143	24	147	4.56e-07	63.2	MFS transporter [Lewinella cohaerens]
Scrippsiella-hangoei_like-SHHI_4__0199166102	XP_019628362.1	51.471	68	24	1	11	78	871	929	6.6e-08	60.1	PREDICTED: uncharacterized protein LOC109472937 [Branchiostoma belcheri]
Scrippsiella-hangoei_like-SHHI_4__0199201594	XP_020676663.1	45.714	70	36	1	63	130	253	322	9.28e-07	57	putative rRNA methyltransferase [Dendrobium catenatum]
Scrippsiella-hangoei_like-SHHI_4__0199207048	XP_012682658.1	26.131	199	103	4	22	220	133	287	6.02e-06	57.8	PREDICTED: protein-lysine N-methyltransferase EEF2KMT [Clupea harengus]
Scrippsiella-trochoidea-CCMP3099__0191929660	XP_818718.1	39.241	79	37	2	9	87	53	120	9.04e-06	52	hypothetical protein [Trypanosoma cruzi strain CL Brener]
Scrippsiella-trochoidea-CCMP3099__0191955178	XP_011756693.1	40.323	62	37	0	52	113	14	75	4.28e-06	54.3	cytosolic phospholipase A2 delta isoform X4 [Macaca nemestrina]
Scrippsiella-trochoidea-CCMP3099__0192022256	XP_024189197.1	29.167	96	47	1	15	110	403	477	2.95e-06	54.3	uncharacterized protein LOC112193329 isoform X1 [Rosa chinensis]
Scrippsiella-trochoidea-CCMP3099__0192037066	XP_023265474.1	42.308	52	30	0	3	54	169	220	6.7e-06	51.2	kelch domain-containing protein 3-like [Seriola lalandi dorsalis]
Scrippsiella-trochoidea-CCMP3099__0192084826	WP_099254591.1	28.111	217	120	8	178	370	28	232	6.88e-06	57.8	rhodopsin [Halorubrum persicum]
Scrippsiella-trochoidea-CCMP3099__0192111554	XP_005821649.1	100	122	0	0	298	419	148	269	4.06e-20	101	hypothetical protein GUITHDRAFT_119103, partial [Guillardia theta CCMP2712]
Scrippsiella-trochoidea-CCMP3099__0192113896	WP_089828080.1	69.388	49	13	1	115	161	541	589	5.4e-07	64.3	hypothetical protein [Halogranum amylolyticum]
Scrippsiella-trochoidea-CCMP3099__0192114440	XP_006170279.1	35.294	136	72	6	391	515	2	132	6.59e-06	60.1	PREDICTED: low affinity immunoglobulin epsilon Fc receptor isoform X2 [Tupaia chinensis]
Symbiodinium-sp-C15__0192413216	WP_000150280.1	45.714	70	29	3	21	87	7	70	6.92e-06	55.8	hypothetical protein [Bacillus cereus]
Symbiodinium-sp-C1__0199589976	XP_021368330.1	28.902	173	94	9	50	213	9	161	7.86e-07	60.5	ferredoxin-fold anticodon-binding domain-containing protein 1 homolog [Mizuhopecten yessoensis]
Symbiodinium-sp-C1__0199590946	XP_021740495.1	23.79	248	160	5	75	309	556	787	2.97e-06	60.1	katanin p80 WD40 repeat-containing subunit B1 homolog isoform X2 [Chenopodium quinoa]
Togula_jolla_CCCM725-MMETSP0224__0170594938	WP_036478991.1	28.395	243	141	9	108	337	15	237	6.24e-07	60.8	hypothetical protein [Myxosarcina sp. GI1]
Togula_jolla_CCCM725-MMETSP0224__0170604116	WP_012762404.1	39.56	91	49	3	128	214	9	97	5.01e-06	57.8	glycosyl transferase [Ralstonia pickettii]

## Sheet: SuppTable_S5
Supplementary Table S5. Statistics of the concatenated alignment used to infer the dark protein tree in Figure 3.
Alignment name	Taxon name	Sequence length	Undetermined characters	Missing percent	A	C	D	E	F	G	H	I	K	L	M	N	P	Q	R	S	T	V	W	Y	B	J	Z	X	.	*	-	?
Dark_Alignments.concatenated.out	Dinophysiales--Dinophysis_acuminata_DAEP01	71346	55591	77.917	2033	179	1031	1475	283	1266	649	274	320	1625	168	206	1166	759	1387	602	386	1654	119	173	0	0	0	87	0	0	2405	53099
Dark_Alignments.concatenated.out	Gonyaulacales--Alexandrium-monilatum-CCMP3105	71346	47780	66.969	3248	380	1190	1833	530	1895	730	509	586	2525	335	335	1542	1085	1989	1378	824	2056	302	294	0	0	0	43	0	0	2610	45127
Dark_Alignments.concatenated.out	Gonyaulacales--Alexandrium-tamarense-CCMP1771	71346	50239	70.416	2925	293	1086	1600	477	1666	690	464	585	2376	338	343	1274	996	1635	1253	776	1764	299	267	0	0	0	41	0	0	3933	46265
Dark_Alignments.concatenated.out	Gonyaulacales--Alexandrium_catenella_OF101	71346	52511	73.6	2559	288	1049	1418	386	1647	670	386	448	2117	279	263	1196	879	1552	969	555	1725	214	235	0	0	0	57	0	0	2769	49685
Dark_Alignments.concatenated.out	Gonyaulacales--Alexandrium_margalefi_AMGDE01CS-322	71346	50695	71.055	2902	293	1212	1691	388	1812	755	400	494	2301	286	258	1392	888	1658	886	543	2038	195	259	0	0	0	38	0	0	2850	47807
Dark_Alignments.concatenated.out	Gonyaulacales--Azadinium-spinosum-3D9	71346	53353	74.781	2547	319	843	1392	435	1316	434	502	607	1807	369	311	1014	775	1460	1268	777	1305	263	249	0	0	0	31	0	0	3925	49397
Dark_Alignments.concatenated.out	Gonyaulacales--Ceratium-fusus-PA161109	71346	57164	80.122	1680	289	646	1005	394	912	354	474	559	1496	276	374	733	722	1077	1090	718	954	201	228	0	0	0	15	0	0	2201	54948
Dark_Alignments.concatenated.out	Gonyaulacales--Gambierdiscus_australes_CAWD_149	71346	58030	81.336	1725	248	645	1017	366	872	388	382	484	1483	260	232	734	671	981	856	548	1038	189	197	0	0	0	36	0	0	2202	55792
Dark_Alignments.concatenated.out	Gonyaulacales--Gambierdiscus_caribaeus	71346	59138	82.889	1581	258	559	880	293	851	418	263	354	1335	178	214	717	612	1003	818	518	1033	177	146	0	0	0	0	0	0	2023	57115
Dark_Alignments.concatenated.out	Gonyaulacales--Gonyaulax_spinifera-CCMP409	71346	57358	80.394	1771	228	829	1111	330	1085	411	398	481	1463	241	232	852	640	1046	795	529	1162	167	217	0	0	0	40	0	0	1529	55789
Dark_Alignments.concatenated.out	Gonyaulacales--Lingulodinium-polyedra-CCMP1738	71346	44969	63.029	4139	375	1299	2289	440	2188	933	421	529	3007	333	285	1715	1337	2228	1193	787	2340	273	266	0	0	0	40	0	0	3583	41346
Dark_Alignments.concatenated.out	Gonyaulacales--Protoceratium_reticulatum_CCCM535-CCMP1889	71346	56376	79.018	2081	202	847	1171	283	1163	556	307	350	1756	185	214	1063	766	1224	692	413	1392	148	157	0	0	0	49	0	0	3028	53299
Dark_Alignments.concatenated.out	Gonyaulacales--Pyrodinium_bahamense_pbaha01	71346	51130	71.665	2803	341	977	1472	463	1608	614	504	589	2204	349	350	1247	966	1597	1253	728	1635	258	258	0	0	0	59	0	0	1768	49303
Dark_Alignments.concatenated.out	Gymnodiniales--Amphidinium-carterae-CCMP1314	71346	64219	90.011	810	141	372	489	204	439	199	239	248	731	143	146	391	388	568	559	333	486	118	123	0	0	0	8	0	0	1360	62851
Dark_Alignments.concatenated.out	Gymnodiniales--Amphidinium_massartii_CS-259	71346	64454	90.34	883	133	363	550	168	401	171	196	267	676	169	123	385	383	547	565	258	439	109	106	0	0	0	13	0	0	1005	63436
Dark_Alignments.concatenated.out	Gymnodiniales--Gymnodinium_catenatum_GC744	71346	52916	74.168	2415	341	929	1334	495	1234	502	534	548	1849	316	371	1065	842	1626	1292	775	1485	229	248	0	0	0	57	0	0	2361	50498
Dark_Alignments.concatenated.out	Gymnodiniales--Karenia-brevis-CCMP2229	71346	51854	72.68	2318	368	958	1442	553	1290	506	697	825	1873	457	465	994	973	1396	1653	880	1291	244	309	0	0	0	16	0	0	1785	50053
Dark_Alignments.concatenated.out	Gymnodiniales--Karenia-brevis-SP1	71346	49984	70.059	2560	415	1058	1561	613	1405	577	735	878	2044	475	496	1092	1097	1599	1805	960	1381	294	317	0	0	0	24	0	0	1748	48212
Dark_Alignments.concatenated.out	Gymnodiniales--Karenia-brevis-SP3	71346	52631	73.769	2274	363	885	1384	521	1209	515	665	787	1817	412	434	963	961	1402	1579	827	1176	256	285	0	0	0	27	0	0	1508	51096
Dark_Alignments.concatenated.out	Gymnodiniales--Karenia-brevis-Wilson	71346	50114	70.241	2566	390	1049	1659	582	1373	560	708	892	2075	468	493	1091	1129	1587	1719	935	1336	300	320	0	0	0	19	0	0	1543	48552
Dark_Alignments.concatenated.out	Gymnodiniales--Karlodinium-micrum-CCMP2283	71346	59835	83.866	1164	242	647	891	322	627	289	436	612	1010	264	311	636	588	891	959	556	704	154	208	0	0	0	12	0	0	1544	58279
Dark_Alignments.concatenated.out	Gymnodiniales--Togula_jolla_CCCM725	71346	62293	87.311	1213	172	477	646	230	647	255	285	296	952	148	174	522	375	710	664	368	647	152	120	0	0	0	22	0	0	1742	60529
Dark_Alignments.concatenated.out	Noctilucales--Noctiluca_scintillans	71346	64785	90.804	673	152	387	452	193	395	215	197	263	659	129	147	322	290	570	466	332	543	84	92	0	0	0	27	0	0	1110	63648
Dark_Alignments.concatenated.out	Oxyrrhinales--Oxyrrhis-marina	71346	68292	95.719	345	74	157	187	101	197	82	97	161	263	79	88	152	185	208	210	157	208	37	66	0	0	0	5	0	0	631	67656
Dark_Alignments.concatenated.out	Oxyrrhinales--Oxyrrhis-marina-LB1974	71346	68711	96.307	304	38	145	156	80	189	73	81	124	253	58	83	144	159	175	169	123	193	29	59	0	0	0	4	0	0	246	68461
Dark_Alignments.concatenated.out	Peridiniales--Brandtodinium_nutriculum-RCC3387	71346	59679	83.647	1612	129	704	858	190	839	508	253	204	1284	116	177	874	646	1050	450	276	1283	88	126	0	0	0	57	0	0	3059	56563
Dark_Alignments.concatenated.out	Peridiniales--Durinskia-baltica-CSIRO_CS-38	71346	58301	81.716	1921	212	796	940	263	1000	436	305	282	1390	199	198	831	592	1136	729	404	1156	133	122	0	0	0	29	0	0	2340	55932
Dark_Alignments.concatenated.out	Peridiniales--Glenodinium-foliaceum-CCAP1116_3	71346	53742	75.326	2695	202	1138	1481	209	1375	748	300	316	1930	187	174	1158	901	1696	696	418	1697	146	137	0	0	0	42	0	0	1824	51876
Dark_Alignments.concatenated.out	Peridiniales--Heterocapsa_arctica-CCMP445	71346	57433	80.499	1980	134	927	1168	198	1164	598	206	246	1618	115	134	980	701	1198	515	270	1545	99	117	0	0	0	35	0	0	2159	55239
Dark_Alignments.concatenated.out	Peridiniales--Heterocapsa_rotundata_SCCAP_K-0483	71346	55707	78.08	2198	163	1023	1378	225	1282	652	251	293	1814	164	193	1041	759	1272	620	355	1710	102	144	0	0	0	69	0	0	1849	53789
Dark_Alignments.concatenated.out	Peridiniales--Heterocapsa_triquestra_CCMP448	71346	56150	78.701	2103	221	922	1208	259	1147	654	301	317	1669	203	212	907	841	1248	695	484	1507	140	158	0	0	0	58	0	0	2072	54020
Dark_Alignments.concatenated.out	Peridiniales--Kryptoperidinium-foliaceum-CCMP1326	71346	55007	77.099	2373	200	1060	1370	247	1263	675	319	267	1804	218	163	1019	881	1548	720	412	1563	124	113	0	0	0	53	0	0	2186	52768
Dark_Alignments.concatenated.out	Peridiniales--Peridinium-aciculiferum-PAER_2	71346	55048	77.156	2290	276	781	1152	416	1221	442	453	491	1717	323	286	947	738	1272	1156	676	1210	227	224	0	0	0	24	0	0	1831	53193
Dark_Alignments.concatenated.out	Peridiniales--Scrippsiella-hangoei-SHTV5	71346	49975	70.046	3050	364	1025	1557	552	1550	523	566	600	2356	417	341	1195	957	1779	1506	851	1573	313	296	0	0	0	19	0	0	1689	48267
Dark_Alignments.concatenated.out	Peridiniales--Scrippsiella-hangoei_like-SHHI_4	71346	52098	73.022	2746	317	932	1419	492	1417	526	466	505	2126	359	323	1133	824	1593	1339	725	1449	286	271	0	0	0	31	0	0	1397	50670
Dark_Alignments.concatenated.out	Peridiniales--Scrippsiella-trochoidea-CCMP3099	71346	57882	81.129	1785	273	691	921	341	943	352	360	420	1362	276	259	834	650	989	991	603	1014	211	189	0	0	0	16	0	0	2682	55184
Dark_Alignments.concatenated.out	Prorocentrales--Prorocentrum-minimum-CCMP1329	71346	54015	75.709	2337	267	999	1228	297	1461	720	322	323	2020	190	207	1281	894	1486	754	418	1790	146	191	0	0	0	34	0	0	1927	52054
Dark_Alignments.concatenated.out	Prorocentrales--Prorocentrum-minimum-CCMP2233	71346	56137	78.683	2068	195	877	1124	269	1239	639	280	301	1831	187	170	1076	814	1251	638	356	1595	131	168	0	0	0	27	0	0	1698	54412
Dark_Alignments.concatenated.out	Suessiales--Pelagodinium_beii-RCC1491	71346	63185	88.561	898	158	360	529	292	551	202	260	330	836	193	198	501	343	594	700	356	582	149	129	0	0	0	15	0	0	1490	61680
Dark_Alignments.concatenated.out	Suessiales--Polarella_glacialis-CCMP2088	71346	68068	95.405	411	52	178	242	110	220	88	97	151	322	57	70	170	153	210	275	150	229	41	52	0	0	0	5	0	0	469	67594
Dark_Alignments.concatenated.out	Suessiales--Polarella_glacialis_CCMP1383	71346	66199	92.786	615	73	274	386	149	328	131	137	194	593	95	113	288	277	399	372	216	373	82	52	0	0	0	39	0	0	790	65370
Dark_Alignments.concatenated.out	Suessiales--Symbiodinium-sp-C1	71346	64453	90.339	751	132	332	497	233	441	172	229	294	788	125	162	367	336	466	533	292	491	127	125	0	0	0	12	0	0	1261	63180
Dark_Alignments.concatenated.out	Suessiales--Symbiodinium-sp-C15	71346	66672	93.449	499	91	208	331	159	313	101	157	189	544	94	105	255	210	369	366	208	303	90	82	0	0	0	9	0	0	487	66176
Dark_Alignments.concatenated.out	Suessiales--Symbiodinium-sp-CCMP2430	71346	64704	90.69	727	128	328	435	209	458	159	208	264	689	135	149	398	339	497	522	299	508	100	90	0	0	0	12	0	0	1567	63125
Dark_Alignments.concatenated.out	Suessiales--Symbiodinium-sp-Mp	71346	65649	92.015	649	101	283	364	182	419	167	189	213	607	110	113	339	246	435	442	253	409	88	88	0	0	0	11	0	0	910	64728
Dark_Alignments.concatenated.out	Suessiales--Symbiodinium_sp_CCMP421	71346	65016	91.128	665	107	328	409	201	445	211	206	225	736	106	131	426	301	438	427	242	517	101	108	0	0	0	22	0	0	1333	63661
Dark_Alignments.concatenated.out	Suessiales--Symbiodinium_sp_D1a	71346	67331	94.372	420	75	203	255	130	260	133	131	172	408	75	88	245	200	289	326	194	281	68	62	0	0	0	5	0	0	1155	66171

## Sheet: SuppTable_S6
Supplementary Table S6. Annotated Pfam domains in high-confidence dark proteins versus all proteins.
Pfam
Over				Under
Id	Pval	AdjPval	Direction	Id	Pval	AdjPval	Direction
PF13202.4___EF-hand_5	2.31353e-195	1.47372e-191	OVER	PF00069.23___Pkinase	9.89025e-42	6.30009e-38	UNDER
PF04577.12___DUF563	3.2414e-146	1.03238e-142	OVER	PF12796.5___Ank_2	1.51074e-32	4.8117e-29	UNDER
PF03469.12___XH	2.16456e-131	4.59609e-128	OVER	PF00520.29___Ion_trans	8.58355e-32	1.82257e-28	UNDER
PF00240.21___ubiquitin	2.11542e-93	3.36881e-90	OVER	PF02493.18___MORN	9.4107e-31	1.49865e-27	UNDER
PF14295.4___PAN_4	3.06284e-85	3.90206e-82	OVER	PF00400.30___WD40	1.77787e-28	2.26501e-25	UNDER
PF15243.4___ANAPC15	7.47023e-84	6.79791e-81	OVER	PF13475.4___DUF4116	3.29505e-26	3.49825e-23	UNDER
PF01405.15___PsbT	7.47023e-84	6.79791e-81	OVER	PF00005.25___ABC_tran	5.87163e-23	5.34318e-20	UNDER
PF00024.24___PAN_1	5.58527e-82	4.44727e-79	OVER	PF13041.4___PPR_2	8.12136e-18	6.46663e-15	UNDER
PF02037.25___SAP	1.54117e-57	1.09081e-54	OVER	PF00271.29___Helicase_C	1.25676e-17	8.89508e-15	UNDER
PF17175.2___MOLO1	6.26827e-57	3.99289e-54	OVER	PF01344.23___Kelch_1	6.43135e-17	4.09677e-14	UNDER
PF00627.29___UBA	3.14287e-55	1.82001e-52	OVER	PF00153.25___Mito_carr	1.92401e-16	1.11417e-13	UNDER
PF00168.28___C2	2.93715e-53	1.55914e-50	OVER	PF00504.19___Chloroa_b-bind	3.62334e-15	1.92339e-12	UNDER
PF02825.18___WWE	3.93279e-53	1.92707e-50	OVER	PF00225.21___Kinesin	1.28597e-12	6.30125e-10	UNDER
PF04418.10___DUF543	2.14801e-47	9.77346e-45	OVER	PF13812.4___PPR_3	4.14797e-12	1.88733e-09	UNDER
PF00612.25___IQ	6.68609e-46	2.83936e-43	OVER	PF00270.27___DEAD	7.62673e-12	3.23882e-09	UNDER
PF00642.22___zf-CCCH	1.29093e-45	5.13953e-43	OVER	PF00004.27___AAA	6.32764e-11	2.51919e-08	UNDER
PF00787.22___PX	3.53813e-44	1.32576e-41	OVER	PF01699.22___Na_Ca_ex	2.8021e-10	1.04996e-07	UNDER
PF03567.12___Sulfotransfer_2	9.34389e-42	3.3067e-39	OVER	PF00149.26___Metallophos	5.97804e-10	2.11556e-07	UNDER
PF15012.4___DUF4519	1.02199e-38	3.42635e-36	OVER	PF13424.4___TPR_12	1.30285e-09	4.36799e-07	UNDER
PF00397.24___WW	1.82598e-37	5.81575e-35	OVER	PF00415.16___RCC1	2.13709e-09	6.80664e-07	UNDER
PF13229.4___Beta_helix	1.02593e-35	3.112e-33	OVER	PF00106.23___adh_short	1.40979e-08	4.27637e-06	UNDER
PF11563.6___Protoglobin	5.74387e-34	1.66311e-31	OVER	PF00027.27___cNMP_binding	3.08569e-08	8.93448e-06	UNDER
PF00036.30___EF-hand_1	1.7883e-32	4.9528e-30	OVER	PF00230.18___MIP	3.74532e-08	1.03729e-05	UNDER
PF13925.4___Katanin_con80	3.66433e-32	9.72575e-30	OVER	PF00806.17___PUF	6.15632e-08	1.63399e-05	UNDER
PF07653.15___SH3_2	3.11403e-31	7.93454e-29	OVER	PF00071.20___Ras	2.01341e-07	4.83152e-05	UNDER
PF01549.22___ShK	7.64866e-31	1.87392e-28	OVER	PF00664.21___ABC_membrane	2.03058e-07	4.83152e-05	UNDER
PF15006.4___DUF4517	1.89848e-30	4.47901e-28	OVER	PF00160.19___Pro_isomerase	2.0479e-07	4.83152e-05	UNDER
PF13920.4___zf-C3HC4_3	2.07721e-30	4.72564e-28	OVER	PF00012.18___HSP70	2.31629e-07	5.26956e-05	UNDER
PF14997.4___CECR6_TMEM121	6.54853e-30	1.43842e-27	OVER	PF00254.26___FKBP_C	2.74513e-07	6.02982e-05	UNDER
PF02099.15___Josephin	1.22273e-29	2.59626e-27	OVER	PF00248.19___Aldo_ket_red	7.22793e-07	0.000153473	UNDER
PF03407.14___Nucleotid_trans	2.53457e-27	5.20813e-25	OVER	PF05903.12___Peptidase_C97	9.07814e-07	0.000186541	UNDER
PF15938.3___DUF4750	2.91304e-27	5.79877e-25	OVER	PF00083.22___Sugar_tr	2.32302e-06	0.000462426	UNDER
PF00691.18___OmpA	4.83293e-27	9.32901e-25	OVER	PF00173.26___Cyt-b5	2.60851e-06	0.000503522	UNDER
PF01764.23___Lipase_3	6.06866e-27	1.13698e-24	OVER	PF00109.24___ketoacyl-synt	2.72967e-06	0.000511411	UNDER
PF10358.7___NT-C2	7.64432e-27	1.39127e-24	OVER	PF00481.19___PP2C	3.53501e-06	0.000643372	UNDER
PF01823.17___MACPF	6.30887e-26	1.11632e-23	OVER	PF07992.12___Pyr_redox_2	5.49897e-06	0.000954986	UNDER
PF08592.9___DUF1772	6.53679e-26	1.12539e-23	OVER	PF00090.17___TSP_1	5.54701e-06	0.000954986	UNDER
PF01701.16___PSI_PsaJ	3.63062e-25	6.08607e-23	OVER	PF02801.20___Ketoacyl-synt_C	6.21926e-06	0.00104254	UNDER
PF06456.11___Arfaptin	5.91653e-25	9.66366e-23	OVER	PF17177.2___PPR_long	1.32946e-05	0.00217145	UNDER
PF10067.7___DUF2306	2.1195e-24	3.3753e-22	OVER	PF00840.18___Glyco_hydro_7	1.96443e-05	0.00312836	UNDER
PF01036.16___Bac_rhodopsin	6.11209e-24	9.36414e-22	OVER	PF00644.18___PARP	2.66037e-05	0.0041333	UNDER
PF00498.24___FHA	6.17416e-24	9.36414e-22	OVER	PF12314.6___IMCp	2.74946e-05	0.00417002	UNDER
PF14555.4___UBA_4	6.33344e-24	9.38233e-22	OVER	PF08016.10___PKD_channel	3.57814e-05	0.00530064	UNDER
PF03496.12___ADPrib_exo_Tox	1.30285e-23	1.88618e-21	OVER	PF08238.10___Sel1	4.36215e-05	0.0063152	UNDER
PF02517.14___Abi	2.01972e-20	2.85903e-18	OVER	PF00025.19___Arf	4.60953e-05	0.00652504	UNDER
PF05421.9___DUF751	1.01594e-19	1.40686e-17	OVER	PF13374.4___TPR_10	5.30233e-05	0.00734257	UNDER
PF07465.11___PsaM	1.61591e-19	2.19008e-17	OVER	PF00009.25___GTP_EFTU	5.82111e-05	0.00788947	UNDER
PF00536.28___SAM_1	8.00595e-19	1.06246e-16	OVER	PF00211.18___Guanylate_cyc	7.78906e-05	0.0103367	UNDER
PF01755.15___Glyco_transf_25	9.18165e-19	1.19361e-16	OVER	PF01145.23___Band_7	0.000106782	0.0138817	UNDER
PF00583.23___Acetyltransf_1	1.41753e-18	1.80594e-16	OVER	PF01535.18___PPR	0.00011141	0.0141936	UNDER
PF13865.4___FoP_duplication	2.15205e-18	2.68795e-16	OVER	PF00849.20___PseudoU_synth_2	0.000118228	0.0147669	UNDER
PF01261.22___AP_endonuc_2	2.99683e-18	3.67112e-16	OVER	PF00890.22___FAD_binding_2	0.000124402	0.0152393	UNDER
PF09851.7___SHOCT	5.90945e-18	7.10249e-16	OVER	PF00112.21___Peptidase_C1	0.000155508	0.0186902	UNDER
PF01697.25___Glyco_transf_92	7.01298e-18	8.27272e-16	OVER	PF00179.24___UQ_con	0.000195751	0.0230914	UNDER
PF02187.15___GAS2	7.56378e-18	8.76023e-16	OVER	PF00122.18___E1-E2_ATPase	0.000211412	0.0244853	UNDER
PF13646.4___HEAT_2	1.28582e-17	1.46262e-15	OVER	PF00175.19___NAD_binding_1	0.000236064	0.0268522	UNDER
PF12204.6___DUF3598	1.28317e-16	1.434e-14	OVER	PF03028.13___Dynein_heavy	0.000295576	0.0324624	UNDER
PF02225.20___PA	1.42091e-16	1.56055e-14	OVER	PF00378.18___ECH_1	0.000295576	0.0324624	UNDER
PF01504.16___PIP5K	1.75466e-16	1.89444e-14	OVER	PF00183.16___HSP90	0.000305778	0.0330137	UNDER
PF06596.9___PsbX	2.98282e-16	3.16676e-14	OVER	PF13516.4___LRR_6	0.000351609	0.0373291	UNDER
PF00734.16___CBM_1	7.81871e-16	8.16478e-14	OVER	PF00176.21___SNF2_N	0.000389414	0.040665	UNDER
PF08210.9___APOBEC_N	2.85498e-15	2.93326e-13	OVER	PF02518.24___HATPase_c	0.000436665	0.0447171	UNDER
PF00102.25___Y_phosphatase	6.3023e-15	6.37233e-13	OVER	PF02492.17___cobW	0.000442257	0.0447171	UNDER
PF11543.6___UN_NPL4	6.42851e-15	6.39838e-13	OVER	PF00632.23___HECT	0.00047131	0.0467799	UNDER
PF01885.14___PTS_2-RNA	8.81013e-15	8.63393e-13	OVER	PF00999.19___Na_H_Exchanger	0.000477346	0.0467799	UNDER
PF13405.4___EF-hand_6	1.42652e-14	1.37681e-12	OVER	PF00702.24___Hydrolase	0.00054212	0.0516528	UNDER
PF03448.15___MgtE_N	1.59527e-14	1.5167e-12	OVER	PF00535.24___Glycos_transf_2	0.000544424	0.0516528	UNDER
PF00652.20___Ricin_B_lectin	1.9421e-14	1.81929e-12	OVER	PF00128.22___Alpha-amylase	0.000551396	0.0516528	UNDER
PF14216.4___DUF4326	2.92234e-14	2.69787e-12	OVER	PF00487.22___FA_desaturase	0.000615682	0.056839	UNDER
PF10277.7___Frag1	3.95564e-14	3.5334e-12	OVER	PF13855.4___LRR_8	0.000639638	0.0582071	UNDER
PF12006.6___DUF3500	3.97262e-14	3.5334e-12	OVER	PF13086.4___AAA_11	0.000684552	0.0614168	UNDER
PF00782.18___DSPc	3.9938e-14	3.5334e-12	OVER	PF00150.16___Cellulase	0.000735733	0.0650919	UNDER
PF13385.4___Laminin_G_3	8.67262e-14	7.56775e-12	OVER	PF00067.20___p450	0.00076436	0.0666982	UNDER
PF00641.16___zf-RanBP	2.22455e-13	1.91492e-11	OVER	PF03109.14___ABC1	0.000824998	0.0710167	UNDER
PF09793.7___AD	6.11566e-13	5.19424e-11	OVER	PF00226.29___DnaJ	0.000887612	0.0753878	UNDER
PF00563.18___EAL	7.35055e-13	6.16092e-11	OVER	PF00141.21___peroxidase	0.000901848	0.0755891	UNDER
PF08711.9___Med26	1.93286e-12	1.599e-10	OVER	PF00137.19___ATP-synt_C	0.000973391	0.080526	UNDER
PF02732.13___ERCC4	2.00716e-12	1.63918e-10	OVER	PF07690.14___MFS_1	0.00116337	0.0950088	UNDER
PF13240.4___zinc_ribbon_2	6.05852e-12	4.88516e-10	OVER	PF00118.22___Cpn60_TCP1	0.0012239	0.098687	UNDER
PF07145.13___PAM2	6.9279e-12	5.51634e-10	OVER	PF12146.6___Hydrolase_4	0.00124484	0.0991207	UNDER
PF00213.16___OSCP	1.00498e-11	7.90333e-10	OVER	PF00171.20___Aldedh	0.00139587	0.109774	UNDER
PF07645.13___EGF_CA	1.57279e-11	1.22179e-09	OVER	PF05193.19___Peptidase_M16_C	0.00161922	0.125786	UNDER
PF01419.15___Jacalin	1.93514e-11	1.48516e-09	OVER	PF01423.20___LSM	0.0017927	0.137584	UNDER
PF02151.17___UVR	2.48803e-11	1.88676e-09	OVER	PF01915.20___Glyco_hydro_3_C	0.00183111	0.138859	UNDER
PF01607.22___CBM_14	3.29875e-11	2.47212e-09	OVER	PF00091.23___Tubulin	0.00194312	0.14562	UNDER
PF10250.7___O-FucT	4.34431e-11	3.21782e-09	OVER	PF07683.12___CobW_C	0.00198476	0.145938	UNDER
PF02809.18___UIM	7.60412e-11	5.56761e-09	OVER	PF08449.9___UAA	0.00199319	0.145938	UNDER
PF12872.5___OST-HTH	9.37519e-11	6.78636e-09	OVER	PF00227.24___Proteasome	0.00224448	0.160893	UNDER
PF06911.10___Senescence	1.06426e-10	7.61723e-09	OVER	PF00244.18___14-3-3	0.00227322	0.160893	UNDER
PF15247.4___SLBP_RNA_bind	1.82156e-10	1.28926e-08	OVER	PF01061.22___ABC2_membrane	0.00227322	0.160893	UNDER
PF13515.4___FUSC_2	2.13824e-10	1.49677e-08	OVER	PF12777.5___MT	0.00232193	0.162535	UNDER
PF07647.15___SAM_2	2.43522e-10	1.68612e-08	OVER	PF02668.14___TauD	0.00238177	0.164528	UNDER
PF15135.4___UPF0515	3.19132e-10	2.16263e-08	OVER	PF00916.18___Sulfate_transp	0.00240205	0.164528	UNDER
PF02937.13___COX6C	3.19132e-10	2.16263e-08	OVER	PF00501.26___AMP-binding	0.00248444	0.168361	UNDER
PF01753.16___zf-MYND	3.79015e-10	2.54139e-08	OVER	PF02714.13___RSN1_7TM	0.00262577	0.176065	UNDER
PF01033.15___Somatomedin_B	4.17122e-10	2.76778e-08	OVER	PF01302.23___CAP_GLY	0.00272791	0.181008	UNDER
PF04570.12___zf-FLZ	5.40613e-10	3.55021e-08	OVER	PF00933.19___Glyco_hydro_3	0.00276284	0.181436	UNDER
PF02295.15___z-alpha	7.18211e-10	4.66837e-08	OVER	PF00534.18___Glycos_transf_1	0.00313764	0.203946	UNDER
PF13508.5___Acetyltransf_7	1.08615e-09	6.98864e-08	OVER	PF13540.4___RCC1_2	0.00317157	0.20407	UNDER
PF00595.22___PDZ	1.34483e-09	8.56658e-08	OVER	PF00162.17___PGK	0.00328745	0.209411	UNDER
PF08213.9___DUF1713	1.59027e-09	9.93138e-08	OVER	PF13432.4___TPR_16	0.0033274	0.209857	UNDER
PF13796.4___Sensor	1.59027e-09	9.93138e-08	OVER	PF00654.18___Voltage_CLC	0.00341534	0.213291	UNDER
PF08239.9___SH3_3	2.72519e-09	1.68538e-07	OVER	PF03092.14___BT1	0.00363962	0.225091	UNDER
PF01789.14___PsbP	2.77263e-09	1.69824e-07	OVER	PF07859.11___Abhydrolase_3	0.00384588	0.23556	UNDER
PF01337.16___Barstar	4.75468e-09	2.85729e-07	OVER	PF00698.19___Acyl_transf_1	0.00399548	0.241126	UNDER
PF08277.10___PAN_3	4.75468e-09	2.85729e-07	OVER	PF03144.23___GTP_EFTU_D2	0.00401246	0.241126	UNDER
PF12680.5___SnoaL_2	5.49551e-09	3.27163e-07	OVER	PF00406.20___ADK	0.0040811	0.242959	UNDER
PF05991.9___NYN_YacP	5.66553e-09	3.34161e-07	OVER	PF00561.18___Abhydrolase_1	0.00420404	0.247961	UNDER
PF00169.27___PH	6.81062e-09	3.98015e-07	OVER	PF00022.17___Actin	0.00426365	0.249169	UNDER
PF01842.23___ACT	6.92129e-09	4.00805e-07	OVER	PF03151.14___TPT	0.00435532	0.252213	UNDER
PF00040.17___fn2	7.01942e-09	4.02826e-07	OVER	PF02798.18___GST_N	0.00444228	0.254931	UNDER
PF02198.14___SAM_PNT	7.63809e-09	4.34417e-07	OVER	PF14497.4___GST_C_3	0.00453747	0.256871	UNDER
PF13673.5___Acetyltransf_10	9.07232e-09	5.11422e-07	OVER	PF03030.14___H_PPase	0.00455675	0.256871	UNDER
PF16908.3___VPS13	1.05138e-08	5.87479e-07	OVER	PF00201.16___UDPGT	0.00471397	0.263403	UNDER
PF02845.14___CUE	1.08217e-08	5.99427e-07	OVER	PF00107.24___ADH_zinc_N	0.00483543	0.267841	UNDER
PF11204.6___DUF2985	1.10568e-08	6.07169e-07	OVER	PF01529.18___zf-DHHC	0.00521251	0.285349	UNDER
PF02434.14___Fringe	1.32761e-08	7.22808e-07	OVER	PF00581.18___Rhodanese	0.0052411	0.285349	UNDER
PF00646.31___F-box	1.40031e-08	7.55932e-07	OVER	PF00637.18___Clathrin	0.00551466	0.297698	UNDER
PF17123.3___zf-RING_11	2.09651e-08	1.12225e-06	OVER	PF02460.16___Patched	0.00568079	0.303644	UNDER
PF00584.18___SecE	2.20698e-08	1.17154e-06	OVER	PF01248.24___Ribosomal_L7Ae	0.00577795	0.303644	UNDER
PF05276.12___SH3BP5	2.25455e-08	1.1869e-06	OVER	PF04408.21___HA2	0.00592683	0.303644	UNDER
PF12239.6___DUF3605	2.5933e-08	1.35404e-06	OVER	PF00113.20___Enolase_C	0.00595201	0.303644	UNDER
PF04146.13___YTH	3.09278e-08	1.60171e-06	OVER	PF01485.19___IBR	0.00595201	0.303644	UNDER
PF01429.17___MBD	3.34424e-08	1.71797e-06	OVER	PF04142.13___Nuc_sug_transp	0.00596683	0.303644	UNDER
PF09405.8___Btz	3.50372e-08	1.7855e-06	OVER	PF13561.4___adh_short_C2	0.0060027	0.303644	UNDER
PF13564.4___DoxX_2	5.35986e-08	2.7097e-06	OVER	PF00188.24___CAP	0.00605382	0.303644	UNDER
PF11211.6___DUF2997	6.56706e-08	3.29387e-06	OVER	PF00462.22___Glutaredoxin	0.00605382	0.303644	UNDER
PF16978.3___CRIM	7.55229e-08	3.70062e-06	OVER	PF00884.21___Sulfatase	0.0062098	0.309034	UNDER
PF11091.6___T4_tail_cap	7.55229e-08	3.70062e-06	OVER	PF08659.8___KR	0.00639686	0.315876	UNDER
PF13643.4___DUF4145	7.55229e-08	3.70062e-06	OVER	PF03953.15___Tubulin_C	0.00647875	0.317459	UNDER
PF08305.9___NPCBM	1.02848e-07	5.00109e-06	OVER	PF03016.13___Exostosin	0.00653392	0.317718	UNDER
PF01985.19___CRS1_YhbY	1.53751e-07	7.41966e-06	OVER	PF12781.5___AAA_9	0.00667391	0.321003	UNDER
PF00035.24___dsrm	1.70929e-07	8.18661e-06	OVER	PF00262.16___Calreticulin	0.00670227	0.321003	UNDER
PF12937.5___F-box-like	2.11838e-07	1.00702e-05	OVER	PF00291.23___PALP	0.00705209	0.335237	UNDER
PF14745.4___WASH-7_N	2.21335e-07	1.04437e-05	OVER	PF07699.11___Ephrin_rec_like	0.00757127	0.357252	UNDER
PF08520.8___DUF1748	3.01134e-07	1.41046e-05	OVER	PF02800.18___Gp_dh_C	0.00787393	0.368801	UNDER
PF06775.12___Seipin	3.9383e-07	1.83117e-05	OVER	PF00441.22___Acyl-CoA_dh_1	0.00797472	0.370796	UNDER
PF03619.14___Solute_trans_a	4.23138e-07	1.95318e-05	OVER	PF00648.19___Peptidase_C2	0.00809576	0.372706	UNDER
PF01437.23___PSI	4.55746e-07	2.08856e-05	OVER	PF13417.4___GST_N_3	0.00821494	0.372706	UNDER
PF13639.4___zf-RING_2	5.71197e-07	2.59895e-05	OVER	PF00514.21___Arm	0.00822217	0.372706	UNDER
PF08276.9___PAN_2	6.02547e-07	2.72214e-05	OVER	PF02770.17___Acyl-CoA_dh_M	0.00824985	0.372706	UNDER
PF14634.4___zf-RING_5	7.00879e-07	3.14408e-05	OVER	PF00006.23___ATP-synt_ab	0.0084266	0.37801	UNDER
PF03368.12___Dicer_dimer	7.26857e-07	3.23782e-05	OVER	PF00155.19___Aminotran_1_2	0.00852382	0.379697	UNDER
PF13510.4___Fer2_4	7.5045e-07	3.3197e-05	OVER	PF01370.19___Epimerase	0.00879154	0.388904	UNDER
PF03992.14___ABM	8.49574e-07	3.73227e-05	OVER	PF00909.19___Ammonium_transp	0.00985381	0.432888	UNDER
PF09409.8___PUB	9.58685e-07	4.18275e-05	OVER	PF01593.22___Amino_oxidase	0.00998395	0.435601	UNDER
PF06172.9___Cupin_5	1.46475e-06	6.34725e-05	OVER	PF00484.17___Pro_CA	0.0101978	0.441907	UNDER
PF00097.23___zf-C3HC4	1.47897e-06	6.36555e-05	OVER	PF13905.4___Thioredoxin_8	0.0105945	0.455992	UNDER
PF00335.18___Tetraspannin	2.29477e-06	9.81052e-05	OVER	PF02342.16___TerD	0.0106847	0.456788	UNDER
PF10722.7___YbjN	2.65007e-06	0.00011254	OVER	PF02146.15___SIR2	0.0109136	0.463464	UNDER
PF06772.9___LtrA	3.16937e-06	0.000133701	OVER	PF01556.16___DnaJ_C	0.0111948	0.472256	UNDER
PF11822.6___DUF3342	3.76034e-06	0.000157588	OVER	PF00675.18___Peptidase_M16	0.0114346	0.4792	UNDER
PF12898.5___Stc1	4.16272e-06	0.00017331	OVER	PF01412.16___ArfGap	0.0116302	0.481066	UNDER
PF02605.13___PsaL	5.63798e-06	0.000233207	OVER	PF00689.19___Cation_ATPase_C	0.0116302	0.481066	UNDER
PF14811.4___TPD	6.02508e-06	0.000247611	OVER	PF00355.24___Rieske	0.0118291	0.486136	UNDER
PF00170.19___bZIP_1	6.40993e-06	0.000261739	OVER	PF01740.19___STAS	0.0121854	0.497569	UNDER
PF00013.27___KH_1	7.56776e-06	0.000307049	OVER	PF00144.22___Beta-lactamase	0.0124102	0.50352	UNDER
PF07571.11___TAF6_C	8.0101e-06	0.000322939	OVER	PF00044.22___Gp_dh_N	0.0127671	0.514723	UNDER
PF00582.24___Usp	8.44288e-06	0.000338246	OVER	PF00258.23___Flavodoxin_1	0.013096	0.524663	UNDER
PF10373.7___EST1_DNA_bind	8.86372e-06	0.000352887	OVER	PF01596.15___Methyltransf_3	0.0137212	0.545187	UNDER
PF07787.10___TMEM43	9.04645e-06	0.000357925	OVER	PF13246.4___Cation_ATPase	0.0137794	0.545187	UNDER
PF05637.10___Glyco_transf_34	9.63473e-06	0.000378847	OVER	PF01436.19___NHL	0.0140151	0.551088	UNDER
PF00550.23___PP-binding	1.01651e-05	0.000397251	OVER	PF00639.19___Rotamase	0.0144372	0.563146	UNDER
PF14886.4___FAM183	1.02838e-05	0.000399437	OVER	PF01116.18___F_bP_aldolase	0.0144986	0.563146	UNDER
PF10183.7___ESSS	1.2149e-05	0.000469027	OVER	PF03952.14___Enolase_N	0.0148092	0.571724	UNDER
PF16016.3___DUF4782	1.39137e-05	0.000533918	OVER	PF00266.17___Aminotran_5	0.0149353	0.573119	UNDER
PF01424.20___R3H	1.43575e-05	0.000547649	OVER	PF02364.13___Glucan_synthase	0.0151264	0.57649	UNDER
PF00570.21___HRDC	1.44517e-05	0.00054796	OVER	PF13087.4___AAA_12	0.0152307	0.57649	UNDER
PF04614.10___Pex19	1.59473e-05	0.000601091	OVER	PF13450.4___NAD_binding_8	0.0153851	0.57649	UNDER
PF13533.4___Biotin_lipoyl_2	1.61475e-05	0.000605056	OVER	PF00690.24___Cation_ATPase_N	0.0153851	0.57649	UNDER
PF05048.11___NosD	1.70431e-05	0.000634882	OVER	PF03959.11___FSH1	0.0163259	0.607195	UNDER
PF15100.4___TMEM187	1.78698e-05	0.000639497	OVER	PF02771.14___Acyl-CoA_dh_N	0.0163952	0.607195	UNDER
PF16414.3___NPC1_N	1.78698e-05	0.000639497	OVER	PF00233.17___PDEase_I	0.01667	0.610481	UNDER
PF11731.6___Cdd1	1.78698e-05	0.000639497	OVER	PF08240.10___ADH_N	0.0166756	0.610481	UNDER
PF03980.12___Nnf1	1.78698e-05	0.000639497	OVER	PF00566.16___RabGAP-TBC	0.0174043	0.633517	UNDER
PF01342.19___SAND	1.78698e-05	0.000639497	OVER	PF03747.12___ADP_ribosyl_GH	0.0176204	0.637738	UNDER
PF12396.6___DUF3659	1.78698e-05	0.000639497	OVER	PF13460.4___NAD_binding_10	0.0177704	0.639534	UNDER
PF06881.9___Elongin_A	1.78698e-05	0.000639497	OVER	PF01399.25___PCI	0.0179217	0.641356	UNDER
PF13445.4___zf-RING_UBOX	1.97645e-05	0.000703351	OVER	PF02786.15___CPSase_L_D2	0.0182282	0.64868	UNDER
PF16565.3___MIT_C	2.09253e-05	0.000738411	OVER	PF00365.18___PFK	0.0183834	0.650569	UNDER
PF04232.10___SpoVS	2.09816e-05	0.000738411	OVER	PF06565.10___DUF1126	0.0185399	0.652483	UNDER
PF06110.9___DUF953	2.58266e-05	0.00090393	OVER	PF03741.14___TerC	0.0186978	0.654423	UNDER
PF04749.15___PLAC8	2.65383e-05	0.000923764	OVER	PF13640.4___2OG-FeII_Oxy_3	0.019093	0.664604	UNDER
PF04403.11___PqiA	3.01384e-05	0.00104338	OVER	PF03283.11___PAE	0.0193428	0.668848	UNDER
PF02985.20___HEAT	4.88209e-05	0.00168102	OVER	PF02826.17___2-Hacid_dh_C	0.0194249	0.668848	UNDER
PF15811.3___SVIP	4.91263e-05	0.00168244	OVER	PF00121.16___TIM	0.0197571	0.673995	UNDER
PF14299.4___PP2	5.34583e-05	0.00177359	OVER	PF00224.19___PK	0.0197861	0.673995	UNDER
PF10147.7___CR6_interact	5.34583e-05	0.00177359	OVER	PF02866.16___Ldh_1_C	0.0201804	0.683771	UNDER
PF16808.3___PKcGMP_CC	5.34583e-05	0.00177359	OVER	PF01694.20___Rhomboid	0.0204386	0.688858	UNDER
PF09495.8___DUF2462	5.34583e-05	0.00177359	OVER	PF12763.5___EF-hand_4	0.0212335	0.71188	UNDER
PF10979.6___DUF2786	5.34583e-05	0.00177359	OVER	PF12780.5___AAA_8	0.0215052	0.717216	UNDER
PF03907.11___Spo7	5.34583e-05	0.00177359	OVER	PF00857.18___Isochorismatase	0.0216883	0.719556	UNDER
PF09350.8___DUF1992	5.80888e-05	0.00191723	OVER	PF00056.21___Ldh_1_N	0.0221529	0.728565	UNDER
PF03398.12___Ist1	5.87653e-05	0.00192956	OVER	PF00202.19___Aminotran_3	0.022247	0.728565	UNDER
PF01713.19___Smr	6.2399e-05	0.00203837	OVER	PF00970.22___FAD_binding_6	0.0224365	0.728565	UNDER
PF01857.18___RB_B	0.000106616	0.00343	OVER	PF00117.26___GATase	0.0224365	0.728565	UNDER
PF08320.10___PIG-X	0.000106616	0.00343	OVER	PF00232.16___Glyco_hydro_1	0.0225318	0.728565	UNDER
PF12158.6___DUF3592	0.000106616	0.00343	OVER	PF03982.11___DAGAT	0.0230144	0.740414	UNDER
PF00467.27___KOW	0.000115665	0.00370244	OVER	PF00515.26___TPR_1	0.0238083	0.762104	UNDER
PF12624.5___Chorein_N	0.00011692	0.00372391	OVER	PF00294.22___PfkB	0.0242154	0.770291	UNDER
PF14533.4___USP7_C2	0.000135059	0.00428024	OVER	PF02854.17___MIF4G	0.0243059	0.770291	UNDER
PF01391.16___Collagen	0.00014395	0.00453941	OVER	PF03176.13___MMPL	0.0246295	0.776683	UNDER
PF00018.26___SH3_1	0.000146268	0.00457558	OVER	PF01434.16___Peptidase_M41	0.0248392	0.779437	UNDER
PF04434.15___SWIM	0.000146533	0.00457558	OVER	PF00326.19___Peptidase_S9	0.025264	0.788366	UNDER
PF00088.16___Trefoil	0.000153282	0.00476297	OVER	PF00493.21___MCM	0.0253713	0.788366	UNDER
PF00636.24___Ribonuclease_3	0.000155804	0.00481783	OVER	PF00042.20___Globin	0.025696	0.79458	UNDER
PF00098.21___zf-CCHC	0.000165224	0.00508443	OVER	PF01408.20___GFO_IDH_MocA	0.0263579	0.806565	UNDER
PF11380.6___Stealth_CR2	0.000175904	0.00537483	OVER	PF02055.14___Glyco_hydro_30	0.0263579	0.806565	UNDER
PF04719.12___TAFII28	0.000177192	0.00537483	OVER	PF03160.12___Calx-beta	0.0265269	0.806565	UNDER
PF16065.3___DUF4807	0.000177192	0.00537483	OVER	PF13193.4___AMP-binding_C	0.02659	0.806565	UNDER
PF07177.10___Neuralized	0.000204736	0.00618088	OVER	PF07717.14___OB_NTP_bind	0.0271517	0.8197	UNDER
PF00643.22___zf-B_box	0.000218033	0.00655127	OVER	PF00722.19___Glyco_hydro_16	0.027616	0.829245	UNDER
PF14023.4___DUF4239	0.000231815	0.00693268	OVER	PF00679.22___EFG_C	0.0277334	0.829245	UNDER
PF03364.18___Polyketide_cyc	0.000233491	0.00695019	OVER	PF02230.14___Abhydrolase_2	0.0278585	0.829245	UNDER
PF04991.11___LicD	0.000246279	0.00729672	OVER	PF01169.17___UPF0016	0.0280883	0.832197	UNDER
PF06282.9___DUF1036	0.00026504	0.00778021	OVER	PF00810.16___ER_lumen_recept	0.0288118	0.849682	UNDER
PF02238.13___COX7a	0.00026504	0.00778021	OVER	PF13519.4___VWA_2	0.029554	0.867553	UNDER
PF16909.3___VPS13_C	0.000275301	0.00804436	OVER	PF04547.10___Anoctamin	0.0299247	0.874407	UNDER
PF17180.2___zf-3CxxC_2	0.00037247	0.0108339	OVER	PF00125.22___Histone	0.0301871	0.878044	UNDER
PF06293.12___Kdo	0.000470383	0.0136197	OVER	PF03171.18___2OG-FeII_Oxy	0.0308337	0.892775	UNDER
PF08797.9___HIRAN	0.00048578	0.0140019	OVER	PF03441.12___FAD_binding_7	0.0310962	0.896302	UNDER
PF04564.13___U-box	0.000500647	0.0143654	OVER	PF07724.12___AAA_2	0.0314941	0.903683	UNDER
PF08550.8___DUF1752	0.000570349	0.016292	OVER	PF00063.19___Myosin_head	0.0322651	0.921653	UNDER
PF03107.14___C1_2	0.000585358	0.0166461	OVER	PF05725.10___FNIP	0.0327188	0.930442	UNDER
PF14606.4___Lipase_GDSL_3	0.000615934	0.017362	OVER	PF02338.17___OTU	0.0354629	1	UNDER
PF13205.4___Big_5	0.000615981	0.017362	OVER	PF02779.22___Transket_pyr	0.0356136	1	UNDER
PF07021.10___MetW	0.000630744	0.0176997	OVER	PF00217.17___ATP-gua_Ptrans	0.0359168	1	UNDER
PF02140.16___Gal_Lectin	0.000690682	0.0192967	OVER	PF03143.15___GTP_EFTU_D3	0.0360693	1	UNDER
PF10961.6___SelK_SelG	0.000766434	0.0213136	OVER	PF01553.19___Acyltransferase	0.0360693	1	UNDER
PF11527.6___ARL2_Bind_BART	0.000769566	0.0213136	OVER	PF00450.20___Peptidase_S10	0.0368419	1	UNDER
PF12733.5___Cadherin-like	0.000786215	0.0214944	OVER	PF00975.18___Thioesterase	0.0371556	1	UNDER
PF08584.9___Ribonuc_P_40	0.000786215	0.0214944	OVER	PF03083.14___MtN3_slv	0.0371556	1	UNDER
PF10846.6___DUF2722	0.000786215	0.0214944	OVER	PF00300.20___His_Phos_1	0.0372936	1	UNDER
PF06087.10___Tyr-DNA_phospho	0.000840353	0.0228763	OVER	PF00667.18___FAD_binding_1	0.0376311	1	UNDER
PF03815.17___LCCL	0.000913	0.0247481	OVER	PF12775.5___AAA_7	0.0377909	1	UNDER
PF00386.19___C1q	0.000958229	0.0257361	OVER	PF02867.13___Ribonuc_red_lgC	0.0377909	1	UNDER
PF10785.7___NADH-u_ox-rdase	0.000958229	0.0257361	OVER	PF01602.18___Adaptin_N	0.0381126	1	UNDER
PF13472.4___Lipase_GDSL_2	0.000961568	0.0257361	OVER	PF01565.21___FAD_binding_4	0.0386004	1	UNDER
PF04430.12___DUF498	0.00114665	0.0305612	OVER	PF02574.14___S-methyl_trans	0.038929	1	UNDER
PF13428.4___TPR_14	0.00120581	0.0320042	OVER	PF00285.19___Citrate_synt	0.0399317	1	UNDER
PF00350.21___Dynamin_N	0.00121118	0.0320133	OVER	PF08323.9___Glyco_transf_5	0.0399317	1	UNDER
PF04675.12___DNA_ligase_A_N	0.00137894	0.036297	OVER	PF00134.21___Cyclin_N	0.0403862	1	UNDER
PF08718.9___GLTP	0.00148123	0.038829	OVER	PF00145.15___DNA_methylase	0.0404428	1	UNDER
PF01847.14___VHL	0.00159467	0.0416313	OVER	PF00743.17___FMO-like	0.0407871	1	UNDER
PF04824.14___Rad21_Rec8	0.0017224	0.0447824	OVER	PF01027.18___Bax1-I	0.0409603	1	UNDER
PF12810.5___Gly_rich	0.00180889	0.0464623	OVER	PF05383.15___La	0.0409603	1	UNDER
PF15633.4___Tox-ART-HYD1	0.00180889	0.0464623	OVER	PF00246.22___Peptidase_M14	0.0414845	1	UNDER
PF00631.20___G-gamma	0.00180889	0.0464623	OVER	PF00043.23___GST_C	0.0432807	1	UNDER
PF12773.5___DZR	0.00205749	0.0521103	OVER	PF00899.19___ThiF	0.0436491	1	UNDER
PF14560.4___Ubiquitin_2	0.00206057	0.0521103	OVER	PF10021.7___DUF2263	0.0443955	1	UNDER
PF08211.10___dCMP_cyt_deam_2	0.00206151	0.0521103	OVER	PF12774.5___AAA_6	0.0447734	1	UNDER
PF07648.13___Kazal_2	0.00206151	0.0521103	OVER	PF13532.4___2OG-FeII_Oxy_2	0.0447829	1	UNDER
PF01757.20___Acyl_transf_3	0.00213944	0.0538665	OVER	PF00955.19___HCO3_cotransp	0.0453464	1	UNDER
PF01165.18___Ribosomal_S21	0.00232983	0.0584291	OVER	PF08393.11___DHC_N2	0.0457324	1	UNDER
PF05907.11___DUF866	0.00237122	0.0591278	OVER	PF04117.10___Mpv17_PMP22	0.0457324	1	UNDER
PF00089.24___Trypsin	0.00237625	0.0591278	OVER	PF00805.20___Pentapeptide	0.0465144	1	UNDER
PF13688.4___Reprolysin_5	0.00259196	0.0642443	OVER	PF04055.19___Radical_SAM	0.046712	1	UNDER
PF05405.12___Mt_ATP-synt_B	0.00261371	0.0645323	OVER	PF02535.20___Zip	0.046712	1	UNDER
PF10604.7___Polyketide_cyc2	0.002713	0.0667252	OVER	PF01925.17___TauE	0.0470941	1	UNDER
PF02179.14___BAG	0.00308365	0.0755493	OVER	PF13419.4___HAD_2	0.0471096	1	UNDER
PF07500.12___TFIIS_M	0.0031029	0.0757297	OVER	PF00557.22___Peptidase_M24	0.0473097	1	UNDER
PF09814.7___HECT_2	0.00355739	0.0861618	OVER	PF10436.7___BCDHK_Adom3	0.0473097	1	UNDER
PF15786.3___PET117	0.00355739	0.0861618	OVER	PF01039.20___Carboxyl_trans	0.0473097	1	UNDER
PF02210.22___Laminin_G_2	0.00390217	0.0874343	OVER	PF00072.22___Response_reg	0.0479151	1	UNDER
PF03457.12___HA	0.00403453	0.0874343	OVER	PF00571.26___CBS	0.0488611	1	UNDER
PF14240.4___YHYH	0.00405912	0.0874343	OVER
PF10520.7___TMEM189_B_dmain	0.00405912	0.0874343	OVER
PF11976.6___Rad60-SLD	0.00412948	0.0874343	OVER
PF00428.17___Ribosomal_60s	0.00421285	0.0874343	OVER
PF02404.13___SCF	0.00422759	0.0874343	OVER
PF08430.10___Forkhead_N	0.00422759	0.0874343	OVER
PF09813.7___Coiled-coil_56	0.00422759	0.0874343	OVER
PF13943.4___WPP	0.00422759	0.0874343	OVER
PF09676.8___TraV	0.00422759	0.0874343	OVER
PF12300.6___RhlB	0.00422759	0.0874343	OVER
PF10500.7___SR-25	0.00422759	0.0874343	OVER
PF12172.6___DUF35_N	0.00422759	0.0874343	OVER
PF09339.8___HTH_IclR	0.00422759	0.0874343	OVER
PF10101.7___DUF2339	0.00422759	0.0874343	OVER
PF16716.3___BST2	0.00422759	0.0874343	OVER
PF11391.6___DUF2798	0.00422759	0.0874343	OVER
PF09660.8___DUF2397	0.00422759	0.0874343	OVER
PF10929.6___DUF2811	0.00422759	0.0874343	OVER
PF05086.10___Dicty_REP	0.00422759	0.0874343	OVER
PF09580.8___Spore_YhcN_YlaJ	0.00422759	0.0874343	OVER
PF02063.15___MARCKS	0.00422759	0.0874343	OVER
PF09823.7___DUF2357	0.00422759	0.0874343	OVER
PF12072.6___DUF3552	0.00422759	0.0874343	OVER
PF09534.8___Trp_oprn_chp	0.00422759	0.0874343	OVER
PF10958.6___DUF2759	0.00422759	0.0874343	OVER
PF11452.6___DUF3000	0.00422759	0.0874343	OVER
PF08792.8___A2L_zn_ribbon	0.00422759	0.0874343	OVER
PF06513.9___DUF1103	0.00422759	0.0874343	OVER
PF08065.10___K167R	0.00422759	0.0874343	OVER
PF12238.6___MSA-2c	0.00422759	0.0874343	OVER
PF15742.3___DUF4686	0.00422759	0.0874343	OVER
PF14526.4___Cass2	0.00422759	0.0874343	OVER
PF10118.7___Metal_hydrol	0.00422759	0.0874343	OVER
PF16046.3___FAM76	0.00422759	0.0874343	OVER
PF09850.7___DotU	0.00422759	0.0874343	OVER
PF13203.4___DUF2201_N	0.00422759	0.0874343	OVER
PF11855.6___DUF3375	0.00422759	0.0874343	OVER
PF04770.10___ZF-HD_dimer	0.00422759	0.0874343	OVER
PF07445.10___PriC	0.00422759	0.0874343	OVER
PF07526.9___POX	0.00422759	0.0874343	OVER
PF16031.3___TonB_N	0.00422759	0.0874343	OVER
PF04911.10___ATP-synt_J	0.00422759	0.0874343	OVER
PF11387.6___DUF2795	0.00422759	0.0874343	OVER
PF14908.4___DUF4496	0.00497799	0.102621	OVER
PF06516.9___NUP	0.00502536	0.103263	OVER
PF01636.21___APH	0.00530744	0.108709	OVER
PF01633.18___Choline_kinase	0.00554411	0.113192	OVER
PF02453.15___Reticulon	0.00557697	0.113499	OVER
PF05270.11___AbfB	0.00584686	0.118613	OVER
PF16589.3___BRCT_2	0.00595272	0.120377	OVER
PF06414.10___Zeta_toxin	0.00615952	0.124165	OVER
PF05345.10___He_PIG	0.00688162	0.138284	OVER
PF12619.6___MCM2_N	0.00716925	0.14361	OVER
PF02594.14___DUF167	0.0081476	0.161399	OVER
PF07004.10___SHIPPO-rpt	0.00823488	0.161399	OVER
PF13367.4___PrsW-protease	0.0083882	0.161399	OVER
PF15656.4___Tox-HDC	0.00843732	0.161399	OVER
PF02049.16___FliE	0.00843732	0.161399	OVER
PF10805.6___DUF2730	0.00843732	0.161399	OVER
PF08317.9___Spc7	0.00843732	0.161399	OVER
PF05830.9___NodZ	0.00843732	0.161399	OVER
PF11608.6___Limkain-b1	0.00843732	0.161399	OVER
PF08826.8___DMPK_coil	0.00843732	0.161399	OVER
PF02791.15___DDT	0.00843732	0.161399	OVER
PF03916.12___NrfD	0.00843732	0.161399	OVER
PF03080.13___DUF239	0.00843732	0.161399	OVER
PF09490.8___CbtA	0.00843732	0.161399	OVER
PF11018.6___Cuticle_3	0.00843732	0.161399	OVER
PF03595.15___SLAC1	0.00969235	0.184576	OVER
PF13913.4___zf-C2HC_2	0.00970691	0.184576	OVER
PF01094.26___ANF_receptor	0.0103539	0.196292	OVER
PF00651.29___BTB	0.0107492	0.203182	OVER
PF04525.10___LOR	0.0116509	0.219575	OVER
PF04545.14___Sigma70_r4	0.0125302	0.231839	OVER
PF09606.8___Med15	0.0126292	0.231839	OVER
PF00105.16___zf-C4	0.0126292	0.231839	OVER
PF12298.6___Bot1p	0.0126292	0.231839	OVER
PF09969.7___DUF2203	0.0126292	0.231839	OVER
PF08570.8___DUF1761	0.0126292	0.231839	OVER
PF02948.13___Amelogenin	0.0126292	0.231839	OVER
PF01508.14___Paramecium_SA	0.0126292	0.231839	OVER
PF06664.10___MIG-14_Wnt-bd	0.0126292	0.231839	OVER
PF03148.12___Tektin	0.0126837	0.232171	OVER
PF00293.26___NUDIX	0.0130415	0.238036	OVER
PF08445.8___FR47	0.0137546	0.249621	OVER
PF06522.9___B12D	0.0137546	0.249621	OVER
PF08766.9___DEK_C	0.0143757	0.259591	OVER
PF02995.15___DUF229	0.0143855	0.259591	OVER
PF06268.11___Fascin	0.0161265	0.290186	OVER
PF00066.15___Notch	0.0163755	0.293837	OVER
PF10601.7___zf-LITAF-like	0.0167232	0.294871	OVER
PF01523.14___PmbA_TldD	0.0168035	0.294871	OVER
PF13560.4___HTH_31	0.0168035	0.294871	OVER
PF11834.6___KHA	0.0168035	0.294871	OVER
PF04568.10___IATP	0.0168035	0.294871	OVER
PF01443.16___Viral_helicase1	0.0168035	0.294871	OVER
PF07730.11___HisKA_3	0.0168035	0.294871	OVER
PF00167.16___FGF	0.0168035	0.294871	OVER
PF10367.7___Vps39_2	0.0170308	0.298039	OVER
PF16867.3___DMSP_lyase	0.017722	0.308441	OVER
PF13297.4___Telomere_Sde2_2	0.017722	0.308441	OVER
PF07749.10___ERp29	0.0180722	0.313678	OVER
PF03465.13___eRF1_3	0.0185803	0.321622	OVER
PF14630.4___ORC5_C	0.0198655	0.342936	OVER
PF14360.4___PAP2_C	0.0204282	0.351696	OVER
PF09805.7___Nop25	0.020603	0.353749	OVER
PF09755.7___DUF2046	0.02096	0.356041	OVER
PF13509.4___S1_2	0.02096	0.356041	OVER
PF08886.9___GshA	0.02096	0.356041	OVER
PF15000.4___TUSC2	0.02096	0.356041	OVER
PF13965.4___SID-1_RNA_chan	0.0221116	0.374603	OVER
PF14438.4___SM-ATX	0.0228472	0.386039	OVER
PF00057.16___Ldl_recept_a	0.0241133	0.406354	OVER
PF00100.21___Zona_pellucida	0.0244572	0.411061	OVER
PF05050.10___Methyltransf_21	0.0246839	0.41378	OVER
PF07926.10___TPR_MLP1_2	0.025099	0.418536	OVER
PF09860.7___DUF2087	0.025099	0.418536	OVER
PF00095.19___WAP	0.0252607	0.420132	OVER
PF09815.7___XK-related	0.0254167	0.421625	OVER
PF03372.21___Exo_endo_phos	0.0261268	0.43228	OVER
PF17120.3___Zn_ribbon_17	0.0292205	0.474833	OVER
PF06534.11___RGM_C	0.0292205	0.474833	OVER
PF11521.6___TFIIE-A_C	0.0292205	0.474833	OVER
PF08614.9___ATG16	0.0292205	0.474833	OVER
PF08265.9___YL1_C	0.0292205	0.474833	OVER
PF05712.11___MRG	0.0292205	0.474833	OVER
PF14607.4___GxDLY	0.0292205	0.474833	OVER
PF14704.4___DERM	0.0294358	0.477114	OVER
PF03637.15___Mob1_phocein	0.0295979	0.478524	OVER
PF14922.4___FWWh	0.0303016	0.488661	OVER
PF01846.17___FF	0.0309766	0.498285	OVER
PF02141.19___DENN	0.0311774	0.498995	OVER
PF05089.10___NAGLU	0.0311774	0.498995	OVER
PF11861.6___DUF3381	0.0320631	0.511885	OVER
PF02213.14___GYF	0.0321886	0.512604	OVER
PF06739.9___SBBP	0.0329587	0.522256	OVER
PF08585.10___RMI1_N	0.0329587	0.522256	OVER
PF01833.22___TIG	0.0331144	0.522851	OVER
PF13577.4___SnoaL_4	0.0333246	0.522851	OVER
PF01396.17___zf-C4_Topoisom	0.0333246	0.522851	OVER
PF10338.7___DUF2423	0.0333246	0.522851	OVER
PF03575.15___Peptidase_S51	0.0340141	0.532358	OVER
PF12678.5___zf-rbx1	0.0366367	0.572	OVER
PF03153.11___TFIIA	0.0374113	0.582665	OVER
PF07744.11___SPOC	0.03936	0.61152	OVER
PF00989.23___PAS	0.0397685	0.616363	OVER
PF13369.4___Transglut_core2	0.0404653	0.625641	OVER
PF01683.16___EB	0.0414808	0.638243	OVER
PF03498.12___CDtoxinA	0.0414808	0.638243	OVER
PF00564.22___PB1	0.0433399	0.665241	OVER
PF09353.8___DUF1995	0.0450666	0.688944	OVER
PF12740.5___Chlorophyllase2	0.0454513	0.688944	OVER
PF11913.6___DUF3431	0.0455267	0.688944	OVER
PF11617.6___Cu-binding_MopE	0.045533	0.688944	OVER
PF05873.10___Mt_ATP-synt_D	0.045533	0.688944	OVER
PF02936.12___COX4	0.045533	0.688944	OVER
PF07691.10___PA14	0.0460504	0.695122	OVER
PF08324.9___PUL	0.0485456	0.731053	OVER

## Sheet: SuppTable_S7
Supplementary Table S7. Top ten most abundant SUPERFAMILY, ProSiteProfile, Pfam (e-value <0.001), PANTHER and Gene3D (e-value <0.001) features among high-confidence dark proteins.
SUPERFAMILY			ProSiteProfile			Pfam			PANTHER			Gene3D
ID	Count	Description	ID	Count	Description	ID	Count	Description	ID	Count	Description	ID	Count	Description
SSF47473	2142	EF-hand	PS50222	2803	EF-hand calcium-binding domain	PF13202	297	EF hand	PTHR10891	124	EF-HAND CALCIUM-BINDING DOMAIN	G3DSA:1.10.238.10	2705	EF-hand
SSF48371	871	ARM repeat	PS51257	791	Prokaryotic membrane lipoprotein lipid attachment site	PF00240	196	Ubiquitin family	PTHR10827	69	RETICULOCALBIN	G3DSA:1.20.1170.10	2528	No Name Assigned for this Family
SSF54236	760	ubiquitin-like	PS50103	539	Zinc finger C3H1-type	PF00168	150	C2 domain	PTHR20961	63	GLYCOSYLTRANSFERASE	G3DSA:2.130.10.10	1342	YVTN repeat-like/Quinoprotein amine dehydrogenase
SSF50156	524	PDZ domain-like	PS50096	526	IQ motif	PF00642	135	Zinc finger C-x8-C-x5-C-x3-H type	PTHR10799	62	SWI/SNF-RELATED MATRIX-ASSOCIATED ACTIN-DEPENDENT REGULATOR OF CHROMATIN SUBFAMILY-RELATED	G3DSA:1.20.120.330	1310	Nucleotidyltransferases domain 2
SSF48452	426	TPR-like	PS50053	471	Ubiquitin domain	PF04577	120	Protein of unknown function (DUF563)	PTHR11339	61	EXTRACELLULAR MATRIX GLYCOPROTEIN RELATED	G3DSA:1.20.5.50	1192	No Name Assigned for this Family
SSF57850	396	RING/U-box	PS50106	458	PDZ domain	PF00397	114	WW domain	PTHR10699	54	NEUROMODULIN	G3DSA:3.10.20.90	962	Phosphatidylinositol 3-kinase Catalytic Subunit; Chain A, domain 1
SSF54928	350	RNA-binding domain	PS50089	261	Zinc finger RING-type	PF00076	113	RNA recognition motif	PTHR12181	48	LIPIN	G3DSA:1.25.10.10	958	Leucine-rich Repeat Variant
SSF52540	331	P-loop containing nucleoside triphosphate hydrolases	PS50948	235	PAN/Apple domain	PF14295	108	PAN domain (PAN_4)	PTHR22979	44	ZINC FINGER PROTEIN-RELATED	G3DSA:1.20.5.340	859	No Name Assigned for this Family
SSF56219	322	DNase I-like	PS50020	218	WW/rsp5/WWP domain	PF00024	101	PAN domain (PAN_1)	PTHR43939	40	FAMILY NOT NAMED	G3DSA:3.90.20.10	811	No Name Assigned for this Family
SSF56112	301	Protein kinase-like	PS50199	172	Zinc finger RanBP2-type	PF13499	96	EF-hand domain pair	PTHR23064	37	TROPONIN	G3DSA:2.30.42.10	808	No Name Assigned for this Family
SSF52047	301	RNI-like

## Sheet: SuppTable_S8
Supplementary Table S8. Annotated functions in proteins of toxic dinoflagellates versus all dinoflagellate proteins.
Pfam								TCDB								GO
Over				Under				Over				Under				Biological Process						Cellular Component						Molecular Function
Id	Pval	AdjPval	Direction	Id	Pval	AdjPval	Direction	Id	Pval	AdjPval	Direction	Id	Pval	AdjPval	Direction	GO.ID	Term	Annotated	Significant	Expected	Fisher	GO.ID	Term	Annotated	Significant	Expected	Fisher	GO.ID	Term	Annotated	Significant	Expected	Fisher
PF01344.23___Kelch_1	1.82365e-219	1.16167e-215	OVER	PF05725.10___FNIP	1.06703e-85	6.79698e-82	UNDER	1.A.1	5.11615e-43	1.57577e-40	OVER	3.A.2	5.6388e-38	1.73675e-35	UNDER	GO:0009451	RNA modification	29919	16842	14864	< 1e-30	GO:0031463	Cul3-RING ubiquitin ligase complex	3350	2102	1645.39	< 1e-30	GO:0004519	endonuclease activity	23400	12885	11608.2	< 1e-30
PF13475.4___DUF4116	1.93134e-192	6.15133e-189	OVER	PF00806.17___PUF	2.51324e-71	8.00466e-68	UNDER	2.A.36	1.72507e-23	2.6566e-21	OVER	3.A.3	3.74233e-21	5.76319e-19	UNDER	GO:0032715	negative regulation of interleukin-6 pro...	2809	1815	1395.53	< 1e-30	GO:0048471	perinuclear region of cytoplasm	17152	9348	8424.39	< 1e-30	GO:0036312	phosphatidylinositol 3-kinase regulatory...	2582	1676	1280.87	< 1e-30
PF13812.4___PPR_3	5.37817e-140	1.14196e-136	OVER	PF00447.15___HSF_DNA-bind	3.49338e-63	7.4176e-60	UNDER	9.B.10	3.92514e-09	4.02981e-07	OVER	3.D.1	3.71817e-13	3.81732e-11	UNDER	GO:1900016	negative regulation of cytokine producti...	2578	1676	1280.77	< 1e-30	GO:0009535	chloroplast thylakoid membrane	18732	10111	9200.43	< 1e-30	GO:0045289	luciferin monooxygenase activity	189	185	93.76	< 1e-30
PF13516.4___LRR_6	1.79719e-139	2.86203e-136	OVER	PF11999.6___DUF3494	3.30709e-59	5.26655e-56	UNDER	2.A.109	5.38104e-09	4.1434e-07	OVER	3.E.1	3.25965e-09	2.50993e-07	UNDER	GO:1900226	negative regulation of NLRP3 inflammasom...	2525	1645	1254.44	< 1e-30	GO:0005965	protein farnesyltransferase complex	539	399	264.74	< 1e-30	GO:0016906	sterol 3-beta-glucosyltransferase activi...	977	707	484.67	< 1e-30
PF13360.4___PQQ_2	1.68059e-137	2.14107e-134	OVER	PF00484.17___Pro_CA	5.96801e-59	7.60324e-56	UNDER	1.A.17	3.6945e-08	2.27582e-06	OVER	1.A.16	2.03718e-08	1.2549e-06	UNDER	GO:1901223	negative regulation of NIK/NF-kappaB sig...	2572	1671	1277.79	< 1e-30	GO:0005871	kinesin complex	7157	3991	3515.24	8.4e-30	GO:0003950	NAD+ ADP-ribosyltransferase activity	6927	3940	3436.33	< 1e-30
PF13646.4___HEAT_2	6.41104e-104	6.80639e-101	OVER	PF01152.19___Bac_globin	4.04717e-56	4.29674e-53	UNDER	9.B.174	6.27536e-07	3.22135e-05	OVER	2.A.47	5.6175e-08	2.88365e-06	UNDER	GO:0032687	negative regulation of interferon-alpha ...	2503	1630	1243.51	< 1e-30	GO:0005886	plasma membrane	161158	82369	79154.5	6e-23	GO:0001733	galactosylceramide sulfotransferase acti...	262	224	129.97	< 1e-30
PF13041.4___PPR_2	2.80361e-80	2.55129e-77	OVER	PF02536.12___mTERF	9.27807e-46	8.44304e-43	UNDER	1.A.5	1.17456e-05	0.000516807	OVER	3.D.2	8.17171e-08	3.59555e-06	UNDER	GO:0048147	negative regulation of fibroblast prolif...	2614	1693	1298.66	< 1e-30	GO:0034081	polyketide synthase complex	2324	1371	1141.46	7.7e-22	GO:0031418	L-ascorbic acid binding	6840	3876	3393.18	< 1e-30
PF00777.16___Glyco_transf_29	2.46281e-67	1.96101e-64	OVER	PF00191.18___Annexin	1.75464e-43	1.39713e-40	UNDER	1.A.13	3.18751e-05	0.00122719	OVER	2.A.2	4.75607e-07	1.83109e-05	UNDER	GO:0014067	negative regulation of phosphatidylinosi...	2590	1672	1286.73	< 1e-30	GO:0045211	postsynaptic membrane	8374	4545	4112.98	1.4e-21	GO:0016206	catechol O-methyltransferase activity	975	647	483.68	3.4e-26
PF03567.12___Sulfotransfer_2	1.2935e-65	9.15511e-63	OVER	PF00094.23___VWD	8.05612e-40	5.70194e-37	UNDER	2.A.71	0.000114067	0.00390362	OVER	1.A.31	2.65265e-06	9.07797e-05	UNDER	GO:0031930	mitochondria-nucleus signaling pathway	2361	1538	1172.96	< 1e-30	GO:0009508	plastid chromosome	557	378	273.58	2.9e-19	GO:0009982	pseudouridine synthase activity	6944	3876	3444.77	1.6e-25
PF02493.18___MORN	1.4057e-54	8.9543e-52	OVER	PF07727.12___RVT_2	2.69498e-36	1.7167e-33	UNDER	3.B.1	0.000201617	0.00600281	OVER	9.B.104	6.55376e-06	0.000201856	UNDER	GO:0032688	negative regulation of interferon-beta p...	2704	1727	1343.37	< 1e-30	GO:0000139	Golgi membrane	29072	15205	14279	9.3e-19	GO:0003835	beta-galactoside alpha-2,6-sialyltransfe...	196	165	97.23	4.8e-24
PF00088.16___Trefoil	8.54769e-54	4.94989e-51	OVER	PF00686.17___CBM_20	2.43366e-33	1.40931e-30	UNDER	8.A.28	0.000214386	0.00600281	OVER	9.A.3	1.29645e-05	0.000363006	UNDER	GO:0008218	bioluminescence	191	186	94.89	< 1e-30	GO:0008076	voltage-gated potassium channel complex	6345	3462	3116.42	1.8e-18	GO:0004314	[acyl-carrier-protein] S-malonyltransfer...	1495	935	741.64	5.5e-24
PF05050.10___Methyltransf_21	3.49174e-49	1.85353e-46	OVER	PF03988.10___DUF347	1.67948e-29	8.3942e-27	UNDER	4.D.1	0.000390724	0.0100286	OVER	2.A.40	4.71523e-05	0.00121024	UNDER	GO:0032088	negative regulation of NF-kappaB transcr...	3868	2374	1921.65	< 1e-30	GO:0005788	endoplasmic reticulum lumen	9325	4987	4580.08	1.9e-15	GO:0008201	heparin binding	4838	2737	2400.03	1.4e-22
PF00849.20___PseudoU_synth_2	3.16371e-44	1.55022e-41	OVER	PF08393.11___DHC_N2	1.7131e-29	8.3942e-27	UNDER	8.A.5	0.000906047	0.0214663	OVER	2.A.54	6.00419e-05	0.00142253	UNDER	GO:0097503	sialylation	544	428	270.26	< 1e-30	GO:0090406	pollen tube	1655	968	812.87	1.2e-14	GO:0008168	methyltransferase activity	41266	22022	20471.2	2.7e-22
PF10285.7___Luciferase_cat	3.86885e-41	1.76033e-38	OVER	PF01061.22___ABC2_membrane	3.17651e-29	1.44531e-26	UNDER	1.A.7	0.00137051	0.0300559	OVER	2.A.20	9.76685e-05	0.00214871	UNDER	GO:0030259	lipid glycosylation	1158	808	575.3	< 1e-30	GO:0009523	photosystem II	9668	5216	4748.54	3.6e-14	GO:0005249	voltage-gated potassium channel activity	16477	9091	8173.88	4e-22
PF05295.9___Luciferase_N	1.49041e-40	6.32928e-38	OVER	PF00072.22___Response_reg	2.27556e-26	9.66355e-24	UNDER	2.A.31	0.00146376	0.0300559	OVER	2.A.17	0.00010667	0.0021903	UNDER	GO:0071805	potassium ion transmembrane transport	23259	12675	11555.2	< 1e-30	GO:0005637	nuclear inner membrane	1324	783	650.3	1.6e-13	GO:0016168	chlorophyll binding	9127	4983	4527.71	5.9e-22
PF05721.11___PhyH	3.53997e-39	1.40935e-36	OVER	PF00069.23___Pkinase	2.29828e-25	9.15004e-23	UNDER	2.A.33	0.00404089	0.0777871	OVER	1.A.11	0.000126942	0.00228501	UNDER	GO:0043124	negative regulation of I-kappaB kinase/N...	3187	1961	1583.33	< 1e-30	GO:0016323	basolateral plasma membrane	9518	5025	4674.87	3.1e-13	GO:0004315	3-oxoacyl-[acyl-carrier-protein] synthas...	2705	1585	1341.89	4e-21
PF00026.21___Asp	1.09571e-33	4.10569e-31	OVER	PF00989.23___PAS	2.87873e-25	1.07868e-22	UNDER	1.A.35	0.00609997	0.101475	OVER	3.A.5	0.000131969	0.00228501	UNDER	GO:0045824	negative regulation of innate immune res...	3789	2318	1882.4	< 1e-30	GO:0009654	photosystem II oxygen evolving complex	1223	726	600.69	4.1e-13	GO:0046555	acetylxylan esterase activity	634	430	314.51	1.3e-20
PF01762.19___Galactosyl_T	8.95979e-33	3.17077e-30	OVER	PF00173.26___Cyt-b5	3.90622e-24	1.38237e-21	UNDER	1.A.33	0.00615408	0.101475	OVER	2.A.123	0.000133539	0.00228501	UNDER	GO:0042391	regulation of membrane potential	30605	16289	15204.8	< 1e-30	GO:0009279	cell outer membrane	872	532	428.29	1.1e-12	GO:0003779	actin binding	12714	6911	6307.14	1.7e-20
PF02801.20___Ketoacyl-synt_C	1.02789e-32	3.44612e-30	OVER	PF12775.5___AAA_7	4.50193e-23	1.50933e-20	UNDER	2.A.56	0.00625984	0.101475	OVER	2.A.39	0.000229214	0.00371567	UNDER	GO:0010019	chloroplast-nucleus signaling pathway	2852	1757	1416.9	< 1e-30	GO:0032541	cortical endoplasmic reticulum	1031	615	506.39	7.2e-12	GO:0031624	ubiquitin conjugating enzyme binding	1398	864	693.52	3.2e-20
PF12314.6___IMCp	1.4374e-32	4.57813e-30	OVER	PF01292.18___Ni_hydr_CYTB	5.54432e-23	1.76587e-20	UNDER	9.A.14	0.00770019	0.118583	OVER	2.A.3	0.000278516	0.00428914	UNDER	GO:0050680	negative regulation of epithelial cell p...	3131	1907	1555.5	< 1e-30	GO:0005815	microtubule organizing center	27958	14361	13731.9	1.4e-11	GO:0008146	sulfotransferase activity	3803	2339	1886.59	3.8e-20
PF13640.4___2OG-FeII_Oxy_3	1.4098e-31	4.27641e-29	OVER	PF00118.22___Cpn60_TCP1	1.96469e-22	5.95956e-20	UNDER	1.A.14	0.00960845	0.140924	OVER	2.A.59	0.0003722	0.00545893	UNDER	GO:0034765	regulation of ion transmembrane transpor...	37588	19884	18674	< 1e-30	GO:0030115	S-layer	191	139	93.81	2.4e-11	GO:0016308	1-phosphatidylinositol-4-phosphate 5-kin...	3686	2101	1828.54	1.3e-19
PF00644.18___PARP	1.31505e-30	3.80766e-28	OVER	PF01033.15___Somatomedin_B	8.04724e-21	2.33004e-18	UNDER	2.A.84	0.0102075	0.142905	OVER	2.A.92	0.000602142	0.00842999	UNDER	GO:0090305	nucleic acid phosphodiester bond hydroly...	32673	17289	16232.2	< 1e-30	GO:0005887	integral component of plasma membrane	40911	21199	20093.9	2.6e-11	GO:0016703	oxidoreductase activity, acting on singl...	1077	665	534.28	1.7e-19
PF13688.4___Reprolysin_5	6.55403e-30	1.81518e-27	OVER	PF00011.19___HSP20	6.57808e-20	1.82184e-17	UNDER	9.B.1	0.011408	0.152768	OVER	1.F.1	0.000664368	0.00889676	UNDER	GO:0032259	methylation	43304	23042	21513.8	< 1e-30	GO:0009941	chloroplast envelope	14034	7266	6892.95	4e-11	GO:0080043	quercetin 3-O-glucosyltransferase activi...	610	412	302.61	2.6e-19
PF00629.21___MAM	4.5347e-28	1.20358e-25	OVER	PF12774.5___AAA_6	1.07367e-19	2.8497e-17	UNDER	8.A.85	0.0122901	0.157723	OVER	2.A.62	0.000763053	0.00979251	UNDER	GO:0042110	T cell activation	4918	2869	2443.3	< 1e-30	GO:0005835	fatty acid synthase complex	143	107	70.24	3.1e-10	GO:0080044	quercetin 7-O-glucosyltransferase activi...	609	411	302.11	3.5e-19
PF00754.23___F5_F8_type_C	7.89939e-28	2.01276e-25	OVER	PF12780.5___AAA_8	3.12132e-18	7.95313e-16	UNDER	2.A.49	0.0176394	0.217318	OVER	4.C.1	0.000932938	0.0114938	UNDER	GO:0018343	protein farnesylation	539	399	267.78	< 1e-30	GO:0030425	dendrite	13160	6953	6463.68	3.2e-10	GO:0004348	glucosylceramidase activity	943	602	467.8	9.4e-19
PF02055.14___Glyco_hydro_30	1.27116e-27	3.11433e-25	OVER	PF00227.24___Proteasome	1.46541e-17	3.59024e-15	UNDER	9.A.28	0.0319847	0.378895	OVER	2.A.108	0.00157058	0.0186053	UNDER	GO:0042135	neurotransmitter catabolic process	1187	777	589.71	1.1e-26	GO:0016324	apical plasma membrane	8100	4256	3978.4	3.2e-10	GO:0004842	ubiquitin-protein transferase activity	25243	13241	12522.5	4.8e-18
PF00109.24___ketoacyl-synt	8.32442e-27	1.96395e-24	OVER	PF02922.16___CBM_48	2.22031e-17	5.23829e-15	UNDER	2.A.48	0.0388131	0.422097	OVER	9.A.29	0.00202758	0.0231295	UNDER	GO:0032720	negative regulation of tumor necrosis fa...	3343	1953	1660.83	2.1e-24	GO:0030673	axolemma	1795	1009	881.63	9.9e-10	GO:0015386	potassium:proton antiporter activity	1472	891	730.23	2.5e-17
PF00040.17___fn2	7.50576e-24	1.70756e-21	OVER	PF00428.17___Ribosomal_60s	5.34718e-17	1.21648e-14	UNDER	2.A.18	0.039634	0.422097	OVER	9.B.25	0.00218466	0.023336	UNDER	GO:0080156	mitochondrial mRNA modification	1956	1193	971.76	5.7e-24	GO:0030496	midbody	4570	2446	2244.61	1.3e-09	GO:0030551	cyclic nucleotide binding	7664	4164	3801.94	3.1e-17
PF10284.7___Luciferase_3H	2.13905e-22	4.69853e-20	OVER	PF00642.22___zf-CCCH	7.68069e-17	1.6871e-14	UNDER	1.A.10	0.0397429	0.422097	OVER	9.B.97	0.00219722	0.023336	UNDER	GO:0010239	chloroplast mRNA processing	493	351	244.93	2.3e-22	GO:0043083	synaptic cleft	259	174	127.21	3.2e-09	GO:0005509	calcium ion binding	102566	52163	50880.8	3.7e-17
PF13578.4___Methyltransf_24	5.1698e-21	1.09772e-18	OVER	PF00170.19___bZIP_1	8.60997e-17	1.82818e-14	UNDER	4.C.3	0.0474131	0.486775	OVER	8.A.82	0.00255768	0.0262588	UNDER	GO:0097041	phenolic phthiocerol biosynthetic proces...	2071	1246	1028.89	6e-22	GO:0043202	lysosomal lumen	866	510	425.35	4.9e-09	GO:0008373	sialyltransferase activity	544	428	269.87	1.1e-16
PF13472.4___Lipase_GDSL_2	8.62294e-21	1.77187e-18	OVER	PF03083.14___MtN3_slv	1.37393e-16	2.82321e-14	UNDER					2.A.57	0.00317807	0.0315757	UNDER	GO:0097040	phthiocerol biosynthetic process	2073	1246	1029.88	9.5e-22	GO:0009507	chloroplast	63030	32660	30957.9	5.3e-09	GO:0004423	iduronate-2-sulfatase activity	115	99	57.05	2.2e-16
PF00226.29___DnaJ	1.59168e-19	3.16844e-17	OVER	PF00224.19___PK	3.15945e-16	6.28927e-14	UNDER					1.A.62	0.00350051	0.0336924	UNDER	GO:0007586	digestion	3063	1801	1521.72	9.1e-21	GO:0097431	mitotic spindle pole	1267	723	622.3	8.5e-09	GO:0004316	3-oxoacyl-[acyl-carrier-protein] reducta...	817	520	405.3	4.5e-16
PF00168.28___C2	1.91571e-19	3.6979e-17	OVER	PF00042.20___Globin	4.10928e-16	7.93215e-14	UNDER					1.B.14	0.00376152	0.0351075	UNDER	GO:0009765	photosynthesis, light harvesting	9669	5272	4803.63	2.3e-19	GO:0032580	Golgi cisterna membrane	2039	1128	1001.48	1.1e-08	GO:0031208	POZ domain binding	271	199	134.44	1.1e-15
PF06990.9___Gal-3-0_sulfotr	2.30488e-18	4.31827e-16	OVER	PF01991.16___vATP-synt_E	6.46801e-16	1.2118e-13	UNDER					3.E.2	0.00434727	0.0393812	UNDER	GO:0042264	peptidyl-aspartic acid hydroxylation	1101	694	546.99	3.3e-19	GO:0010287	plastoglobule	2142	1180	1052.07	1.7e-08	GO:0015385	sodium:proton antiporter activity	1101	676	546.18	2.5e-15
PF07691.10___PA14	2.69599e-18	4.9067e-16	OVER	PF01221.16___Dynein_light	1.44146e-15	2.62347e-13	UNDER					2.A.15	0.00515378	0.0453532	UNDER	GO:0071770	DIM/DIP cell wall layer assembly	1946	1161	966.79	6e-19	GO:0030672	synaptic vesicle membrane	1343	759	659.63	3.2e-08	GO:0004321	fatty-acyl-CoA synthase activity	192	148	95.25	5.1e-15
PF02714.13___RSN1_7TM	5.92366e-18	1.04816e-15	OVER	PF11790.6___Glyco_hydro_cc	2.3052e-15	4.07892e-13	UNDER					3.A.18	0.00747559	0.0629225	UNDER	GO:0006680	glucosylceramide catabolic process	566	385	281.19	8.2e-19	GO:0042734	presynaptic membrane	1715	966	842.34	4.7e-08	GO:0031545	peptidyl-proline 4-dioxygenase activity	2045	1184	1014.48	1.8e-14
PF00535.24___Glycos_transf_2	9.09024e-18	1.565e-15	OVER	PF01505.16___Vault	2.87212e-15	4.94471e-13	UNDER					3.A.15	0.00755887	0.0629225	UNDER	GO:0000455	enzyme-directed rRNA pseudouridine synth...	1018	643	505.75	3.3e-18	GO:0043204	perikaryon	5536	2917	2719.07	5.2e-08	GO:0031177	phosphopantetheine binding	7962	4281	3949.78	5.1e-14
PF13621.4___Cupin_8	1.0158e-17	1.7028e-15	OVER	PF00067.20___p450	3.00519e-15	5.03764e-13	UNDER					3.A.9	0.00938695	0.0760837	UNDER	GO:0009307	DNA restriction-modification system	717	469	356.21	1.4e-17	GO:0031901	early endosome membrane	2890	1562	1419.46	6e-08	GO:0005251	delayed rectifier potassium channel acti...	2232	1272	1107.25	1.6e-12
PF01596.15___Methyltransf_3	1.89382e-17	3.09324e-15	OVER	PF15913.3___Furin-like_2	4.22088e-15	6.89411e-13	UNDER					9.B.77	0.0137748	0.108786	UNDER	GO:0042793	transcription from plastid promoter	549	371	272.75	1.7e-17	GO:0019005	SCF ubiquitin ligase complex	2438	1327	1197.45	8.3e-08	GO:0047262	polygalacturonate 4-alpha-galacturonosyl...	407	271	201.9	3.4e-12
PF14703.4___PHM7_cyt	3.67288e-17	5.84906e-15	OVER	PF00650.18___CRAL_TRIO	4.90458e-15	7.81054e-13	UNDER					4.D.2	0.0151896	0.11696	UNDER	GO:0071277	cellular response to calcium ion	4266	2387	2119.38	1.2e-16	GO:0046861	glyoxysomal membrane	315	201	154.72	1.1e-07	GO:0004565	beta-galactosidase activity	678	425	336.34	5e-12
PF00274.17___Glycolytic	1.34704e-16	2.09284e-14	OVER	PF04059.10___RRM_2	5.29896e-15	8.23277e-13	UNDER					2.A.52	0.0164545	0.123609	UNDER	GO:0010163	high-affinity potassium ion import	499	339	247.91	1.2e-16	GO:0033106	cis-Golgi network membrane	168	116	82.52	1.3e-07	GO:0016262	protein N-acetylglucosaminyltransferase ...	504	326	250.02	6.4e-12
PF00013.27___KH_1	2.54369e-16	3.85793e-14	OVER	PF08309.9___LVIVD	5.80257e-15	8.79601e-13	UNDER					2.A.58	0.0173421	0.127175	UNDER	GO:0048662	negative regulation of smooth muscle cel...	633	416	314.48	2.8e-16	GO:1990584	cardiac Troponin complex	77	60	37.82	2e-07	GO:1902936	phosphatidylinositol bisphosphate bindin...	1893	1086	939.08	7.1e-12
PF05118.13___Asp_Arg_Hydrox	3.90089e-16	5.77876e-14	OVER	PF00125.22___Histone	5.93765e-15	8.79601e-13	UNDER					9.B.34	0.0188791	0.132153	UNDER	GO:0046854	phosphatidylinositol phosphorylation	6501	3552	3229.75	5.8e-16	GO:0020005	symbiont-containing vacuole membrane	321	203	157.66	2.4e-07	GO:0050114	myo-inosose-2 dehydratase activity	65	58	32.25	1.4e-11
PF02214.20___BTB_2	6.42284e-16	9.29852e-14	OVER	PF00128.22___Alpha-amylase	1.54966e-14	2.24349e-12	UNDER					8.A.40	0.0188791	0.132153	UNDER	GO:0000209	protein polyubiquitination	8958	4836	4450.4	9.9e-16	GO:0070062	extracellular exosome	34318	17313	16855.7	2.8e-07	GO:0019239	deaminase activity	2361	1329	1171.24	4.4e-11
PF00076.20___RRM_1	1.60022e-15	2.2652e-13	OVER	PF00840.18___Glyco_hydro_7	1.93361e-14	2.73713e-12	UNDER					4.E.1	0.024305	0.165076	UNDER	GO:0051999	mannosyl-inositol phosphorylceramide bio...	327	233	162.46	1.8e-15	GO:0005615	extracellular space	17815	9110	8750.03	3.2e-07	GO:0047936	glucose 1-dehydrogenase [NAD(P)] activit...	48	45	23.81	4.7e-11
PF02037.25___SAP	8.98508e-15	1.24424e-12	OVER	PF08323.9___Glyco_transf_5	6.01607e-14	8.33095e-12	UNDER					3.D.4	0.0246542	0.165076	UNDER	GO:0018401	peptidyl-proline hydroxylation to 4-hydr...	930	581	462.03	2.8e-15	GO:0044299	C-fiber	2518	1360	1236.74	4.8e-07	GO:0036140	peptidyl-asparagine 3-dioxygenase activi...	388	256	192.48	5.5e-11
PF12854.5___PPR_1	1.24545e-14	1.68799e-12	OVER	PF00086.16___Thyroglobulin_1	6.16978e-14	8.36202e-12	UNDER					9.B.158	0.0305233	0.195858	UNDER	GO:0008210	estrogen metabolic process	1151	703	571.83	5.1e-15	GO:0046581	intercellular canaliculus	600	355	294.7	4.9e-07	GO:0036139	peptidyl-histidine dioxygenase activity	388	256	192.48	5.5e-11
PF01485.19___IBR	1.40371e-14	1.86284e-12	OVER	PF00149.26___Metallophos	1.56945e-13	2.0828e-11	UNDER					9.B.21	0.0305233	0.195858	UNDER	GO:0060325	face morphogenesis	1274	768	632.93	1.9e-14	GO:0032281	AMPA glutamate receptor complex	79	60	38.8	9.9e-07	GO:0046964	3'-phosphoadenosine 5'-phosphosulfate tr...	874	528	433.57	9e-11
PF07969.9___Amidohydro_3	1.77484e-14	2.30729e-12	OVER	PF01423.20___LSM	3.01076e-13	3.91399e-11	UNDER					4.F.1	0.0315136	0.198085	UNDER	GO:0045963	negative regulation of dopamine metaboli...	510	338	253.37	2.8e-14	GO:0030076	light-harvesting complex	5198	2723	2553.05	1.2e-06	GO:0004597	peptide-aspartate beta-dioxygenase activ...	714	439	354.2	1.2e-10
PF03033.18___Glyco_transf_28	4.73318e-14	6.03008e-12	OVER	PF12781.5___AAA_9	6.0798e-13	7.74566e-11	UNDER					1.C.40	0.0341403	0.210304	UNDER	GO:0009813	flavonoid biosynthetic process	794	506	394.47	3.6e-14	GO:0043197	dendritic spine	3001	1602	1473.97	1.6e-06	GO:0070403	NAD+ binding	1973	1119	978.76	1.4e-10
PF17189.2___Glyco_hydro_30C	5.45623e-14	6.81493e-12	OVER	PF00667.18___FAD_binding_1	7.9844e-13	9.97267e-11	UNDER					2.A.51	0.0376003	0.227077	UNDER	GO:0035814	negative regulation of renal sodium excr...	508	336	252.38	5.1e-14	GO:0032839	dendrite cytoplasm	550	324	270.14	2.5e-06	GO:0005250	A-type (transient outward) potassium cha...	434	281	215.3	1.5e-10
PF01062.19___Bestrophin	1.93669e-13	2.37245e-11	OVER	PF01226.15___Form_Nir_trans	8.3049e-13	1.01735e-10	UNDER					2.A.89	0.0457756	0.271133	UNDER	GO:0050668	positive regulation of homocysteine meta...	508	336	252.38	5.1e-14	GO:0030173	integral component of Golgi membrane	1966	1066	965.62	3.2e-06	GO:0051015	actin filament binding	4753	2572	2357.86	2.6e-10
PF00248.19___Aldo_ket_red	2.03379e-13	2.44439e-11	OVER	PF13306.4___LRR_5	1.06046e-12	1.27455e-10	UNDER					2.A.29	0.0469357	0.272759	UNDER	GO:0098719	sodium ion import across plasma membrane	1404	833	697.52	2.4e-13	GO:0042651	thylakoid membrane	21585	11670	10601.7	3.5e-06	GO:0003942	N-acetyl-gamma-glutamyl-phosphate reduct...	431	278	213.81	3.3e-10
PF02230.14___Abhydrolase_2	2.58895e-13	3.054e-11	OVER	PF07645.13___EGF_CA	1.13728e-12	1.34156e-10	UNDER									GO:0007612	learning	4851	2661	2410.01	2.7e-13	GO:0031361	integral component of thylakoid membrane	375	227	184.19	5.8e-06	GO:0008474	palmitoyl-(protein) hydrolase activity	921	549	456.89	7e-10
PF01753.16___zf-MYND	3.24887e-13	3.76278e-11	OVER	PF13517.4___VCBS	1.2194e-12	1.41228e-10	UNDER									GO:0045493	xylan catabolic process	1641	960	815.26	4.6e-13	GO:0001518	voltage-gated sodium channel complex	7929	4089	3894.42	6.1e-06	GO:0001537	N-acetylgalactosamine 4-O-sulfotransfera...	80	66	39.69	1e-09
PF00084.18___Sushi	3.50663e-13	3.98879e-11	OVER	PF04143.12___Sulf_transp	1.3368e-12	1.52061e-10	UNDER									GO:0098609	cell-cell adhesion	13646	7564	6779.44	7.4e-13	GO:0031430	M band	3389	1792	1664.54	6.3e-06	GO:0042802	identical protein binding	32410	16607	16077.9	1.4e-09
PF03959.11___FSH1	1.09417e-12	1.22278e-10	OVER	PF00526.16___Dicty_CTDC	1.74925e-12	1.95487e-10	UNDER									GO:0042787	protein ubiquitination involved in ubiqu...	7975	4298	3962.04	2.1e-12	GO:0015629	actin cytoskeleton	13455	7062	6608.57	8.9e-06	GO:0004190	aspartic-type endopeptidase activity	9177	4833	4552.51	2.2e-09
PF10294.7___Methyltransf_16	1.64821e-12	1.79811e-10	OVER	PF00122.18___E1-E2_ATPase	2.09509e-12	2.30098e-10	UNDER									GO:0010352	lithium ion export	210	154	104.33	2.4e-12	GO:0005859	muscle myosin complex	670	385	329.08	9e-06	GO:0008897	holo-[acyl-carrier-protein] synthase act...	213	148	105.66	3.3e-09
PF13964.4___Kelch_6	1.66544e-12	1.79811e-10	OVER	PF08613.9___Cyclin	2.57816e-12	2.78354e-10	UNDER									GO:0006584	catecholamine metabolic process	1446	921	718.38	2.7e-12	GO:0030424	axon	15864	8339	7791.78	9.9e-06	GO:0022841	potassium ion leak channel activity	817	488	405.3	4e-09
PF05212.10___DUF707	2.05177e-12	2.17829e-10	OVER	PF01855.17___POR_N	3.15867e-12	3.35346e-10	UNDER									GO:0016540	protein autoprocessing	1769	1023	878.85	3.7e-12	GO:0009986	cell surface	13347	6797	6555.53	1.4e-05	GO:0097363	protein O-GlcNAc transferase activity	234	160	116.08	4.8e-09
PF16062.3___DUF4804	2.6292e-12	2.74557e-10	OVER	PF02518.24___HATPase_c	3.27691e-12	3.42196e-10	UNDER									GO:0018298	protein-chromophore linkage	12298	6487	6109.74	4.2e-12	GO:0044530	supraspliceosomal complex	295	181	144.89	1.6e-05	GO:0001665	alpha-N-acetylgalactosaminide alpha-2,6-...	40	37	19.84	7.4e-09
PF07394.10___DUF1501	3.8233e-12	3.92814e-10	OVER	PF00071.20___Ras	4.12592e-12	4.23905e-10	UNDER									GO:0070212	protein poly-ADP-ribosylation	1462	856	726.33	6.2e-12	GO:0036062	presynaptic periactive zone	50	39	24.56	2.7e-05	GO:0047017	prostaglandin-F synthase activity	855	507	424.15	8.1e-09
PF02140.16___Gal_Lectin	6.18616e-12	6.2549e-10	OVER	PF08332.8___CaMKII_AD	4.51768e-12	4.56788e-10	UNDER									GO:0006486	protein glycosylation	16846	9303	8369.22	6.9e-12	GO:0031526	brush border membrane	940	523	461.69	3.6e-05	GO:0031072	heat shock protein binding	9752	5115	4837.76	9.2e-09
PF06762.12___LMF1	8.41869e-12	8.37923e-10	OVER	PF02469.20___Fasciclin	4.64583e-12	4.62405e-10	UNDER									GO:0051725	protein de-ADP-ribosylation	257	181	127.68	1.2e-11	GO:0031226	intrinsic component of plasma membrane	42500	22057	20874.3	4e-05	GO:0004318	enoyl-[acyl-carrier-protein] reductase (...	177	125	87.81	1.1e-08
PF00378.18___ECH_1	1.18869e-11	1.16492e-09	OVER	PF00571.26___CBS	6.03094e-12	5.91032e-10	UNDER									GO:0045345	positive regulation of MHC class I biosy...	574	364	285.17	2.4e-11	GO:0009538	photosystem I reaction center	964	535	473.48	4.2e-05	GO:0015271	outward rectifier potassium channel acti...	2994	1692	1485.26	1.3e-08
PF07885.14___Ion_trans_2	1.63527e-11	1.57828e-09	OVER	PF03198.12___Glyco_hydro_72	1.13679e-11	1.09718e-09	UNDER									GO:0001522	pseudouridine synthesis	7300	4022	3626.7	3.1e-11	GO:0005764	lysosome	19024	9689	9343.85	4.7e-05	GO:0004073	aspartate-semialdehyde dehydrogenase act...	351	226	174.12	1.7e-08
PF13649.4___Methyltransf_25	1.93998e-11	1.84443e-09	OVER	PF01786.15___AOX	1.3063e-11	1.24196e-09	UNDER									GO:0001964	startle response	705	437	350.25	3.3e-11	GO:0009543	chloroplast thylakoid lumen	1040	574	510.81	5e-05	GO:0015020	glucuronosyltransferase activity	690	415	342.29	1.7e-08
PF01301.17___Glyco_hydro_35	2.82627e-11	2.64755e-09	OVER	PF00512.23___HisKA	1.41237e-11	1.32306e-09	UNDER									GO:0070213	protein auto-ADP-ribosylation	1001	600	497.3	4.5e-11	GO:0097486	multivesicular body lumen	45	35	22.1	7.8e-05	GO:0004332	fructose-bisphosphate aldolase activity	1942	1085	963.38	1.8e-08
PF00092.26___VWA	4.13588e-11	3.81819e-09	OVER	PF09055.9___Sod_Ni	1.9139e-11	1.76689e-09	UNDER									GO:0010214	seed coat development	592	385	294.11	5.1e-11	GO:0031228	intrinsic component of Golgi membrane	2059	1130	1011.3	9.4e-05	GO:0004601	peroxidase activity	4985	2667	2472.95	2e-08
PF01011.19___PQQ	4.31482e-11	3.92649e-09	OVER	PF03028.13___Dynein_heavy	3.75099e-11	3.4134e-09	UNDER									GO:0015979	photosynthesis	22738	12276	11296.4	5.7e-11	GO:0070382	exocytic vesicle	107	72	52.55	0.00011	GO:0000179	rRNA (adenine-N6,N6-)-dimethyltransferas...	896	527	444.49	2e-08
PF01405.15___PsbT	5.63595e-11	5.05648e-09	OVER	PF00368.16___HMG-CoA_red	4.18564e-11	3.75529e-09	UNDER									GO:0035725	sodium ion transmembrane transport	18744	9867	9312.16	6e-11	GO:0000242	pericentriolar material	1969	1049	967.1	0.00012	GO:0003910	DNA ligase (ATP) activity	1149	663	569.99	2.3e-08
PF05049.11___IIGP	7.81084e-11	6.91043e-09	OVER	PF01812.18___5-FTHF_cyc-lig	4.65358e-11	4.11712e-09	UNDER									GO:0042549	photosystem II stabilization	957	575	475.44	6.5e-11	GO:0009782	photosystem I antenna complex	80	56	39.29	0.00012	GO:0005325	peroxisomal fatty-acyl-CoA transporter a...	270	179	133.94	2.3e-08
PF13920.4___zf-C3HC4_3	9.371e-11	8.17716e-09	OVER	PF00665.24___rve	5.25049e-11	4.58159e-09	UNDER									GO:0036138	peptidyl-histidine hydroxylation	388	256	192.76	6.7e-11	GO:0043025	neuronal cell body	12105	6301	5945.5	0.00013	GO:0043956	3-hydroxypropionyl-CoA dehydratase activ...	258	172	127.99	2.3e-08
PF02825.18___WWE	1.46342e-10	1.25973e-08	OVER	PF03223.13___V-ATPase_C	8.52755e-11	7.34061e-09	UNDER									GO:0042265	peptidyl-asparagine hydroxylation	388	256	192.76	6.7e-11	GO:0009522	photosystem I	2887	1575	1417.98	0.00013	GO:0004571	mannosyl-oligosaccharide 1,2-alpha-manno...	2092	1163	1037.8	2.4e-08
PF00685.25___Sulfotransfer_1	1.52139e-10	1.29217e-08	OVER	PF03951.17___Gln-synt_N	1.11798e-10	9.49535e-09	UNDER									GO:0097202	activation of cysteine-type endopeptidas...	1447	837	718.88	1e-10	GO:0005885	Arp2/3 protein complex	3028	1585	1487.24	0.0002	GO:0046524	sucrose-phosphate synthase activity	52	45	25.8	2.6e-08
PF06472.13___ABC_membrane_2	2.41744e-10	2.02619e-08	OVER	PF14307.4___Glyco_tran_WbsX	1.31179e-10	1.09949e-08	UNDER									GO:1902559	3'-phospho-5'-adenylyl sulfate transmemb...	874	528	434.21	1.2e-10	GO:0032587	ruffle membrane	1173	637	576.13	0.00021	GO:0036131	prostaglandin D2 11-ketoreductase activi...	837	494	415.22	2.9e-08
PF14388.4___DUF4419	2.56974e-10	2.12588e-08	OVER	PF00108.21___Thiolase_N	1.5943e-10	1.31892e-08	UNDER									GO:0035611	protein branching point deglutamylation	122	95	60.61	1.5e-10	GO:0031164	contractile vacuolar membrane	870	479	427.31	0.00026	GO:0017095	heparan sulfate 6-O-sulfotransferase act...	70	57	34.73	3.6e-08
PF00300.20___His_Phos_1	2.83105e-10	2.31202e-08	OVER	PF08385.10___DHC_N1	1.70457e-10	1.39206e-08	UNDER									GO:0033068	macrolide biosynthetic process	962	575	477.93	2.1e-10	GO:0033018	sarcoplasmic reticulum lumen	493	281	242.14	0.00027	GO:0047407	ADP-ribosyl-[dinitrogen reductase] hydro...	191	132	94.75	3.7e-08
PF01079.18___Hint	3.15244e-10	2.54191e-08	OVER	PF00582.24___Usp	2.32102e-10	1.8715e-08	UNDER									GO:0060335	positive regulation of interferon-gamma-...	507	322	251.88	2.5e-10	GO:1902711	GABA-A receptor complex	238	144	116.9	0.00027	GO:0005230	extracellular ligand-gated ion channel a...	2676	1506	1327.51	3.8e-08
PF01501.18___Glyco_transf_8	4.72115e-10	3.75922e-08	OVER	PF03239.12___FTR1	2.65526e-10	2.11425e-08	UNDER									GO:0042420	dopamine catabolic process	637	395	316.47	2.6e-10	GO:0014731	spectrin-associated cytoskeleton	3299	1720	1620.34	0.00027	GO:0050547	vanillin synthase activity	29	28	14.39	4.5e-08
PF02434.14___Fringe	6.0626e-10	4.74931e-08	OVER	PF00939.17___Na_sulph_symp	2.76047e-10	2.17089e-08	UNDER									GO:0048265	response to pain	1348	783	669.7	3.6e-10	GO:0030018	Z disc	7071	3618	3473	0.00028	GO:0050548	trans-feruloyl-CoA hydratase activity	29	28	14.39	4.5e-08
PF08811.9___DUF1800	6.11371e-10	4.74931e-08	OVER	PF01326.17___PPDK_N	2.97867e-10	2.31391e-08	UNDER									GO:0060340	positive regulation of type I interferon...	520	328	258.34	5.3e-10	GO:0005768	endosome	23124	11753	11357.6	0.00029	GO:0046870	cadmium ion binding	407	256	201.9	4.6e-08
PF00641.16___zf-RanBP	7.15044e-10	5.48775e-08	OVER	PF00311.15___PEPcase	3.25487e-10	2.49801e-08	UNDER									GO:0048703	embryonic viscerocranium morphogenesis	932	556	463.02	6.1e-10	GO:1990315	Mcs4 RR-MAPKKK complex	22	19	10.81	0.00032	GO:0032453	histone demethylase activity (H3-K4 spec...	384	243	190.49	4.7e-08
PF07202.11___Tcp10_C	8.07165e-10	6.121e-08	OVER	PF10584.7___Proteasome_A_N	3.3016e-10	2.50372e-08	UNDER									GO:1904355	positive regulation of telomere capping	1235	720	613.56	7.5e-10	GO:0032590	dendrite membrane	322	189	158.15	0.00035	GO:0051920	peroxiredoxin activity	1012	587	502.03	5.1e-08
PF04488.13___Gly_transf_sug	9.08272e-10	6.8067e-08	OVER	PF00909.19___Ammonium_transp	3.41083e-10	2.55611e-08	UNDER									GO:0051260	protein homooligomerization	8277	4411	4112.08	7.6e-10	GO:0005643	nuclear pore	4096	2119	2011.8	0.00042	GO:0005242	inward rectifier potassium channel activ...	2162	1196	1072.52	5.8e-08
PF07209.10___DUF1415	9.24057e-10	6.84447e-08	OVER	PF15711.3___ILEI	4.56177e-10	3.37889e-08	UNDER									GO:0032436	positive regulation of proteasomal ubiqu...	3442	1887	1710.01	8.2e-10	GO:0042383	sarcolemma	8971	4562	4406.21	0.0005	GO:0008716	D-alanine-D-alanine ligase activity	340	217	168.67	9e-08
PF08719.9___DUF1768	9.43633e-10	6.90913e-08	OVER	PF01558.16___POR	5.18601e-10	3.79711e-08	UNDER									GO:0070050	neuron cellular homeostasis	1061	625	527.11	1e-09	GO:0005938	cell cortex	12093	6315	5939.61	0.00051	GO:0008273	calcium, potassium:sodium antiporter act...	816	479	404.8	1.2e-07
PF03629.16___SASA	1.0157e-09	7.30599e-08	OVER	PF16367.3___RRM_7	1.0094e-09	7.3067e-08	UNDER									GO:0006633	fatty acid biosynthetic process	13070	6969	6493.28	1e-09	GO:0032144	4-aminobutyrate transaminase complex	18	16	8.84	0.00051	GO:0051864	histone demethylase activity (H3-K36 spe...	511	312	253.5	1.3e-07
PF11976.6___Rad60-SLD	1.02077e-09	7.30599e-08	OVER	PF00435.19___Spectrin	1.06532e-09	7.54008e-08	UNDER									GO:1902086	fumagillin biosynthetic process	47	43	23.35	1.1e-09	GO:0016459	myosin complex	3626	1926	1780.95	0.00054	GO:0008705	methionine synthase activity	734	434	364.12	1.4e-07
PF13967.4___RSN1_TM	1.34602e-09	9.52686e-08	OVER	PF00873.17___ACR_tran	1.06532e-09	7.54008e-08	UNDER									GO:0051930	regulation of sensory perception of pain	3462	1894	1719.95	1.7e-09	GO:0031380	nuclear RNA-directed RNA polymerase comp...	51	37	25.05	0.00057	GO:0000155	phosphorelay sensor kinase activity	5420	2877	2688.74	1.6e-07
PF02574.14___S-methyl_trans	1.82263e-09	1.27584e-07	OVER	PF03443.12___Glyco_hydro_61	1.30774e-09	9.15415e-08	UNDER									GO:0007614	short-term memory	1099	644	545.99	1.8e-09	GO:0033017	sarcoplasmic reticulum membrane	1586	861	778.98	0.00066	GO:0019797	procollagen-proline 3-dioxygenase activi...	42	37	20.84	1.7e-07
PF14974.4___P_C10	1.958e-09	1.3557e-07	OVER	PF13451.4___zf-trcl	1.61294e-09	1.11679e-07	UNDER									GO:0007530	sex determination	691	421	343.29	1.8e-09	GO:0070693	P-TEFb-cap methyltransferase complex	32	25	15.72	0.00075	GO:0005248	voltage-gated sodium channel activity	11461	5954	5685.55	2.5e-07
PF02492.17___cobW	2.03489e-09	1.39379e-07	OVER	PF06565.10___DUF1126	2.05696e-09	1.40891e-07	UNDER									GO:0019886	antigen processing and presentation of e...	2081	1168	1033.86	2.2e-09	GO:0044295	axonal growth cone	583	325	286.35	0.00078	GO:0046972	histone acetyltransferase activity (H4-K...	295	189	146.34	3.9e-07
PF13499.4___EF-hand_7	2.41314e-09	1.63529e-07	OVER	PF07715.13___Plug	2.1721e-09	1.45839e-07	UNDER									GO:0018996	molting cycle, collagen and cuticulin-ba...	283	190	140.6	2.2e-09	GO:0043020	NADPH oxidase complex	151	94	74.17	0.00079	GO:0043996	histone acetyltransferase activity (H4-K...	295	189	146.34	3.9e-07
PF11380.6___Stealth_CR2	2.49747e-09	1.67462e-07	OVER	PF02135.14___zf-TAZ	2.17499e-09	1.45839e-07	UNDER									GO:0010118	stomatal movement	2642	1539	1312.57	3.2e-09	GO:0033099	attachment organelle	29	23	14.24	0.00084	GO:0001517	N-acetylglucosamine 6-O-sulfotransferase...	47	40	23.32	4.1e-07
PF01400.22___Astacin	2.59799e-09	1.72388e-07	OVER	PF14312.4___FG-GAP_2	2.65844e-09	1.76398e-07	UNDER									GO:0045489	pectin biosynthetic process	521	325	258.84	3.7e-09	GO:0016529	sarcoplasmic reticulum	5294	2793	2600.21	0.00088	GO:0051287	NAD binding	10213	5429	5066.45	4.3e-07
PF13424.4___TPR_12	2.74897e-09	1.80525e-07	OVER	PF00990.19___GGDEF	2.70461e-09	1.77612e-07	UNDER									GO:0051103	DNA ligation involved in DNA repair	1234	714	613.06	5e-09	GO:0016605	PML body	1530	813	751.48	0.0009	GO:0047420	N-acyl-D-amino-acid deacylase activity	56	46	27.78	4.7e-07
PF00520.29___Ion_trans	3.22192e-09	2.09425e-07	OVER	PF14418.4___OHA	2.87485e-09	1.86865e-07	UNDER									GO:0048015	phosphatidylinositol-mediated signaling	5248	3166	2607.25	5e-09	GO:0014069	postsynaptic density	3577	1850	1756.88	0.00096	GO:0005112	Notch binding	388	241	192.48	4.8e-07
PF08238.10___Sel1	4.03821e-09	2.59832e-07	OVER	PF17135.2___Ribosomal_L18	3.0369e-09	1.95405e-07	UNDER									GO:0035118	embryonic pectoral fin morphogenesis	830	495	412.35	5.3e-09	GO:0097427	microtubule bundle	183	111	89.88	0.00112	GO:0031013	troponin I binding	347	218	172.14	4.9e-07
PF02146.15___SIR2	4.70664e-09	2.99813e-07	OVER	PF00722.19___Glyco_hydro_16	3.47784e-09	2.21539e-07	UNDER									GO:0071733	transcriptional activation by promoter-e...	836	498	415.33	5.9e-09	GO:0002178	palmitoyltransferase complex	111	71	54.52	0.00115	GO:0043995	histone acetyltransferase activity (H4-K...	296	189	146.84	5.5e-07
PF07411.10___DUF1508	6.32121e-09	3.98675e-07	OVER	PF01248.24___Ribosomal_L7Ae	4.43468e-09	2.79692e-07	UNDER									GO:0017000	antibiotic biosynthetic process	5514	3053	2739.4	6.2e-09	GO:0009317	acetyl-CoA carboxylase complex	97	63	47.64	0.00121	GO:0000979	RNA polymerase II core promoter sequence...	841	488	417.2	5.9e-07
PF03935.13___SKN1	6.58208e-09	4.11057e-07	OVER	PF07700.13___HNOB	5.59392e-09	3.49346e-07	UNDER									GO:0070198	protein localization to chromosome, telo...	978	575	485.88	6.6e-09	GO:0042025	host cell nucleus	282	164	138.51	0.00143	GO:0030552	cAMP binding	4120	2199	2043.84	6.9e-07
PF05154.14___TM2	7.75999e-09	4.79914e-07	OVER	PF02412.16___TSP_3	5.7107e-09	3.53176e-07	UNDER									GO:0010119	regulation of stomatal movement	1490	868	740.24	7.5e-09	GO:0005576	extracellular region	84691	42573	41596.9	0.00177	GO:0035242	protein-arginine omega-N asymmetric meth...	848	490	420.67	1.1e-06
PF00784.15___MyTH4	8.55568e-09	5.24036e-07	OVER	PF02896.16___PEP-utilizers_C	1.00671e-08	6.11314e-07	UNDER									GO:0018279	protein N-linked glycosylation via aspar...	1075	627	534.07	7.9e-09	GO:0000922	spindle pole	6861	3584	3369.86	0.00182	GO:0008674	2-dehydro-3-deoxy-6-phosphogalactonate a...	63	50	31.25	1.1e-06
PF00060.24___Lig_chan	9.20341e-09	5.5834e-07	OVER	PF13488.4___Gly-zipper_Omp	1.00766e-08	6.11314e-07	UNDER									GO:0009845	seed germination	1838	1034	913.13	9.2e-09	GO:0035253	ciliary rootlet	334	191	164.05	0.00187	GO:0047290	(alpha-N-acetylneuraminyl-2,3-beta-galac...	28	26	13.89	1.3e-06
PF01261.22___AP_endonuc_2	9.39653e-09	5.6376e-07	OVER	PF00723.19___Glyco_hydro_15	1.19462e-08	7.17898e-07	UNDER									GO:0009405	pathogenesis	4689	2521	2329.53	1.1e-08	GO:0043231	intracellular membrane-bounded organelle	466566	232956	229159	0.00193	GO:0016307	phosphatidylinositol phosphate kinase ac...	5175	2941	2567.21	1.3e-06
PF17177.2___PPR_long	9.46974e-09	5.6376e-07	OVER	PF01592.14___NifU_N	1.24608e-08	7.41824e-07	UNDER									GO:0060021	palate development	1396	798	693.54	1.2e-08	GO:0072562	blood microparticle	623	342	305.99	0.0022	GO:0031014	troponin T binding	90	67	44.65	1.3e-06
PF04577.12___DUF563	1.49243e-08	8.80259e-07	OVER	PF00467.27___KOW	1.26306e-08	7.4497e-07	UNDER									GO:0070544	histone H3-K36 demethylation	545	336	270.76	1.3e-08	GO:0070687	macropinocytic cup cytoskeleton	113	71	55.5	0.0023	GO:1990714	hydroxyproline O-galactosyltransferase a...	180	121	89.29	1.3e-06
PF05711.9___TylF	1.69027e-08	9.87798e-07	OVER	PF00501.26___AMP-binding	1.47046e-08	8.59344e-07	UNDER									GO:0097327	response to antineoplastic agent	382	244	189.78	1.6e-08	GO:0044316	cone cell pedicle	277	160	136.05	0.00239	GO:0043225	anion transmembrane-transporting ATPase ...	723	422	358.66	1.4e-06
PF13570.4___PQQ_3	1.77366e-08	1.02711e-06	OVER	PF11958.6___DUF3472	1.65608e-08	9.59021e-07	UNDER									GO:0072592	oxygen metabolic process	181	127	89.92	1.8e-08	GO:0045180	basal cortex	1269	674	623.28	0.00239	GO:0035252	UDP-xylosyltransferase activity	342	213	169.66	1.6e-06
PF00809.20___Pterin_bind	3.28437e-08	1.88481e-06	OVER	PF07716.13___bZIP_2	1.79465e-08	1.02071e-06	UNDER									GO:0019417	sulfur oxidation	188	131	93.4	2.1e-08	GO:0005749	mitochondrial respiratory chain complex ...	732	398	359.53	0.00249	GO:0032947	protein complex scaffold	1260	708	625.06	1.6e-06
PF00240.21___ubiquitin	3.89457e-08	2.21504e-06	OVER	PF00017.22___SH2	1.79465e-08	1.02071e-06	UNDER									GO:0016525	negative regulation of angiogenesis	339	219	168.42	2.2e-08	GO:0009514	glyoxysome	1162	619	570.73	0.00252	GO:0016428	tRNA (cytosine-5-)-methyltransferase act...	423	258	209.84	1.6e-06
PF00698.19___Acyl_transf_1	3.96907e-08	2.23743e-06	OVER	PF00015.19___MCPsignal	1.84112e-08	1.03787e-06	UNDER									GO:0003146	heart jogging	1858	1041	923.07	2.4e-08	GO:0000151	ubiquitin ligase complex	10279	5704	5048.64	0.0026	GO:0008378	galactosyltransferase activity	1660	996	823.49	2e-06
PF15508.4___NAAA-beta	4.13548e-08	2.31079e-06	OVER	PF07228.10___SpoIIE	1.91609e-08	1.07066e-06	UNDER									GO:0045490	pectin catabolic process	270	179	134.14	2.6e-08	GO:0001726	ruffle	1863	1013	915.03	0.00263	GO:0071532	ankyrin repeat binding	226	147	112.11	2e-06
PF01094.26___ANF_receptor	4.5477e-08	2.51903e-06	OVER	PF02886.15___LBP_BPI_CETP_C	1.99349e-08	1.10422e-06	UNDER									GO:0030322	stabilization of membrane potential	825	488	409.87	3e-08	GO:0014701	junctional sarcoplasmic reticulum membra...	272	157	133.6	0.0027	GO:0052794	exo-alpha-(2->3)-sialidase activity	216	141	107.15	2.4e-06
PF13374.4___TPR_10	4.61285e-08	2.53309e-06	OVER	PF06912.9___DUF1275	2.09065e-08	1.14805e-06	UNDER									GO:0015015	heparan sulfate proteoglycan biosyntheti...	82	65	40.74	3.3e-08	GO:0034707	chloride channel complex	1300	689	638.51	0.00276	GO:0052795	exo-alpha-(2->6)-sialidase activity	216	141	107.15	2.4e-06
PF03741.14___TerC	5.45918e-08	2.97222e-06	OVER	PF01531.14___Glyco_transf_11	2.20985e-08	1.20314e-06	UNDER									GO:0006471	protein ADP-ribosylation	4108	2348	2040.89	3.5e-08	GO:0042585	germinal vesicle	218	128	107.07	0.00278	GO:0052796	exo-alpha-(2->8)-sialidase activity	216	141	107.15	2.4e-06
PF02515.15___CoA_transf_3	8.45749e-08	4.56561e-06	OVER	PF01992.14___vATP-synt_AC39	3.0373e-08	1.63963e-06	UNDER									GO:0010401	pectic galactan metabolic process	64	53	31.8	3.8e-08	GO:0005902	microvillus	1762	924	865.43	0.00281	GO:0003883	CTP synthase activity	278	176	137.91	2.9e-06
PF11051.6___Mannosyl_trans3	8.89476e-08	4.76131e-06	OVER	PF03313.13___SDH_alpha	3.31621e-08	1.77515e-06	UNDER									GO:0016567	protein ubiquitination	39163	20622	19456.5	4e-08	GO:0000325	plant-type vacuole	4318	2211	2120.83	0.00313	GO:0004843	ubiquitin-specific protease activity	3540	1891	1756.12	3e-06
PF05731.9___TROVE	1.11743e-07	5.93167e-06	OVER	PF01159.17___Ribosomal_L6e	3.40013e-08	1.8049e-06	UNDER									GO:0031396	regulation of protein ubiquitination	7611	4027	3781.2	4.3e-08	GO:0030956	glutamyl-tRNA(Gln) amidotransferase comp...	123	76	60.41	0.00317	GO:0016706	oxidoreductase activity, acting on paire...	6631	3818	3289.5	3.2e-06
PF13407.4___Peripla_BP_4	1.33964e-07	7.0525e-06	OVER	PF00347.21___Ribosomal_L6	3.44404e-08	1.81172e-06	UNDER									GO:1901874	negative regulation of post-translationa...	29	28	14.41	4.7e-08	GO:0019898	extrinsic component of membrane	5053	2578	2481.84	0.00349	GO:0050700	CARD domain binding	372	228	184.54	3.9e-06
PF03016.13___Exostosin	1.64163e-07	8.57149e-06	OVER	PF02705.14___K_trans	3.46986e-08	1.81172e-06	UNDER									GO:0006054	N-acetylneuraminate metabolic process	263	174	130.66	5e-08	GO:0014704	intercalated disc	3659	1879	1797.16	0.00353	GO:0047958	glycine:2-oxoglutarate aminotransferase ...	74	56	36.71	4.1e-06
PF07683.12___CobW_C	1.66018e-07	8.59784e-06	OVER	PF12849.5___PBP_like_2	4.67539e-08	2.42132e-06	UNDER									GO:0034720	histone H3-K4 demethylation	384	243	190.77	5.5e-08	GO:0030056	hemidesmosome	138	84	67.78	0.00364	GO:0004313	[acyl-carrier-protein] S-acetyltransfera...	95	69	47.13	4.2e-06
PF02728.14___Cu_amine_oxidN3	1.76696e-07	9.07704e-06	OVER	PF13868.4___TPH	5.18201e-08	2.66205e-06	UNDER									GO:0060078	regulation of postsynaptic membrane pote...	13692	7117	6802.29	5.7e-08	GO:0009331	glycerol-3-phosphate dehydrogenase compl...	502	277	246.56	0.00374	GO:0048101	calcium- and calmodulin-regulated 3',5'-...	529	314	262.43	4.2e-06
PF03407.14___Nucleotid_trans	2.88288e-07	1.46911e-05	OVER	PF13202.4___EF-hand_5	5.26117e-08	2.68109e-06	UNDER									GO:0002084	protein depalmitoylation	753	447	374.1	6e-08	GO:0097575	lateral cell cortex	253	146	124.26	0.00375	GO:0051787	misfolded protein binding	358	220	177.6	4.4e-06
PF01755.15___Glyco_transf_25	3.05087e-07	1.53612e-05	OVER	PF07496.13___zf-CW	7.6539e-08	3.83901e-06	UNDER									GO:2001009	regulation of plant-type cell wall cellu...	219	148	108.8	6.4e-08	GO:0031969	chloroplast membrane	7821	3959	3841.37	0.00393	GO:0003944	N-acetylglucosamine-1-phosphodiester alp...	71	54	35.22	4.6e-06
PF01129.16___ART	3.06259e-07	1.53612e-05	OVER	PF03466.18___LysR_substrate	7.6539e-08	3.83901e-06	UNDER									GO:0015732	prostaglandin transport	601	366	298.58	6.8e-08	GO:0005782	peroxisomal matrix	1122	596	551.08	0.00398	GO:0008986	pyruvate, water dikinase activity	491	293	243.57	4.7e-06
PF00583.23___Acetyltransf_1	3.25114e-07	1.61795e-05	OVER	PF06701.11___MIB_HERC2	8.39418e-08	4.17742e-06	UNDER									GO:1901086	benzylpenicillin metabolic process	295	192	146.56	6.8e-08	GO:0031617	NMS complex	31	23	15.23	0.00402	GO:0045290	D-arabinose 1-dehydrogenase [NAD(P)+] ac...	294	184	145.85	5.1e-06
PF01636.21___APH	3.34553e-07	1.65202e-05	OVER	PF13520.4___AA_permease_2	1.03982e-07	5.13461e-06	UNDER									GO:0009303	rRNA transcription	1303	742	647.34	8.6e-08	GO:0044297	cell body	13448	7009	6605.13	0.00419	GO:0031419	cobalamin binding	805	462	399.34	5.7e-06
PF05151.10___PsbM	4.00538e-07	1.96263e-05	OVER	PF00091.23___Tubulin	1.18232e-07	5.79338e-06	UNDER									GO:0031427	response to methotrexate	308	199	153.02	9e-08	GO:0005901	caveola	1329	700	652.75	0.00514	GO:0050262	ribosylnicotinamide kinase activity	129	89	63.99	6.4e-06
PF00856.26___SET	4.26195e-07	2.07241e-05	OVER	PF00343.18___Phosphorylase	1.20117e-07	5.84081e-06	UNDER									GO:0015910	peroxisomal long-chain fatty acid import	407	255	202.2	9.4e-08	GO:0005825	half bridge of spindle pole body	14	12	6.88	0.00538	GO:0003972	RNA ligase (ATP) activity	666	387	330.39	6.6e-06
PF00066.15___Notch	5.14059e-07	2.46481e-05	OVER	PF00206.18___Lyase_1	1.36178e-07	6.5716e-06	UNDER									GO:0045886	negative regulation of synaptic growth a...	466	288	231.51	9.4e-08	GO:0045179	apical cortex	323	182	158.64	0.00545	GO:0017040	ceramidase activity	400	242	198.43	7.8e-06
PF00651.29___BTB	5.1463e-07	2.46481e-05	OVER	PF11815.6___DUF3336	1.60524e-07	7.68823e-06	UNDER									GO:0035458	cellular response to interferon-beta	323	207	160.47	1.3e-07	GO:0005883	neurofilament	184	108	90.37	0.00571	GO:0008307	structural constituent of muscle	1059	596	525.35	7.9e-06
PF03092.14___BT1	5.60733e-07	2.66557e-05	OVER	PF00174.17___Oxidored_molyb	1.67883e-07	7.94513e-06	UNDER									GO:0009738	abscisic acid-activated signaling pathwa...	6540	3457	3249.12	1.3e-07	GO:0031379	RNA-directed RNA polymerase complex	76	56	37.33	0.00572	GO:0003875	ADP-ribosylarginine hydrolase activity	32	28	15.87	8e-06
PF00847.18___AP2	5.99446e-07	2.8285e-05	OVER	PF00010.24___HLH	1.68382e-07	7.94513e-06	UNDER									GO:0006693	prostaglandin metabolic process	1441	833	715.9	1.4e-07	GO:0044305	calyx of Held	25	19	12.28	0.00572	GO:0047179	platelet-activating factor acetyltransfe...	32	28	15.87	8e-06
PF02298.15___Cu_bind_like	7.10517e-07	3.30867e-05	OVER	PF00854.19___PTR2	1.92307e-07	9.0073e-06	UNDER									GO:0071076	RNA 3' uridylation	635	380	315.47	1.7e-07	GO:0005950	anthranilate synthase complex	25	19	12.28	0.00572	GO:0004970	ionotropic glutamate receptor activity	497	303	246.55	9e-06
PF13704.4___Glyco_tranf_2_4	7.15776e-07	3.30867e-05	OVER	PF01036.16___Bac_rhodopsin	2.07381e-07	9.64244e-06	UNDER									GO:0042491	auditory receptor cell differentiation	219	154	108.8	1.9e-07	GO:0048269	methionine adenosyltransferase complex	259	148	127.21	0.00579	GO:0043785	cinnamoyl-CoA:phenyllactate CoA-transfer...	82	60	40.68	1.2e-05
PF13432.4___TPR_16	7.16792e-07	3.30867e-05	OVER	PF07731.12___Cu-oxidase_2	2.14068e-07	9.88125e-06	UNDER									GO:0061087	positive regulation of histone H3-K27 me...	232	154	115.26	2.1e-07	GO:0034663	endoplasmic reticulum chaperone complex	352	197	172.89	0.00588	GO:0005222	intracellular cAMP activated cation chan...	1223	681	606.7	1.2e-05
PF10021.7___DUF2263	7.40346e-07	3.39281e-05	OVER	PF00753.25___Lactamase_B	2.36944e-07	1.08585e-05	UNDER									GO:0015694	mercury ion transport	300	193	149.04	2.2e-07	GO:0005828	kinetochore microtubule	440	243	216.11	0.0059	GO:0044325	ion channel binding	6960	3628	3452.7	1.3e-05
PF00588.17___SpoU_methylase	9.3694e-07	4.26308e-05	OVER	PF01849.16___NAC	2.6638e-07	1.21203e-05	UNDER									GO:0060828	regulation of canonical Wnt signaling pa...	4402	2420	2186.95	2.3e-07	GO:0046695	SLIK (SAGA-like) complex	22	17	10.81	0.00674	GO:0051213	dioxygenase activity	13601	7458	6747.16	1.6e-05
PF15521.4___Ntox11	1.0112e-06	4.54623e-05	OVER	PF01823.17___MACPF	2.76853e-07	1.25075e-05	UNDER									GO:0070327	thyroid hormone transport	309	198	153.51	2.4e-07	GO:0020018	ciliary pocket membrane	258	147	126.72	0.00684	GO:0061630	ubiquitin protein ligase activity	11696	6026	5802.13	1.7e-05
PF00622.26___SPRY	1.01345e-06	4.54623e-05	OVER	PF03547.16___Mem_trans	2.90765e-07	1.30435e-05	UNDER									GO:0042832	defense response to protozoan	295	190	146.56	2.4e-07	GO:0043034	costamere	2854	1468	1401.77	0.00687	GO:0004365	glyceraldehyde-3-phosphate dehydrogenase...	1199	667	594.8	1.7e-05
PF00232.16___Glyco_hydro_1	1.13949e-06	5.07591e-05	OVER	PF13359.4___DDE_Tnp_4	3.18187e-07	1.41738e-05	UNDER									GO:0048791	calcium ion-dependent exocytosis of neur...	207	139	102.84	2.8e-07	GO:1990520	separase-securin complex	7	7	3.44	0.0069	GO:0003964	RNA-directed DNA polymerase activity	1147	651	569	1.8e-05
PF02181.21___FH2	1.18261e-06	5.2314e-05	OVER	PF00702.24___Hydrolase	3.45367e-07	1.52777e-05	UNDER									GO:0032972	regulation of muscle filament sliding sp...	77	60	38.25	3.4e-07	GO:0032449	CBM complex	7	7	3.44	0.0069	GO:0031151	histone methyltransferase activity (H3-K...	338	206	167.67	1.8e-05
PF00612.25___IQ	1.40966e-06	6.19276e-05	OVER	PF01591.16___6PF2K	3.59447e-07	1.57909e-05	UNDER									GO:0008016	regulation of heart contraction	11564	6123	5745.08	3.7e-07	GO:0031004	potassium ion-transporting ATPase comple...	61	40	29.96	0.00702	GO:0004436	phosphatidylinositol diacylglycerol-lyas...	78	57	38.69	2.1e-05
PF01716.16___MSP	1.61091e-06	7.02843e-05	OVER	PF00696.26___AA_kinase	3.70154e-07	1.61499e-05	UNDER									GO:0006635	fatty acid beta-oxidation	4425	2402	2198.37	4.1e-07	GO:0008275	gamma-tubulin small complex	124	75	60.9	0.00718	GO:0004802	transketolase activity	660	380	327.41	2.4e-05
PF06739.9___SBBP	1.86527e-06	8.08285e-05	OVER	PF15908.3___HMMR_C	4.28993e-07	1.85071e-05	UNDER									GO:0006273	lagging strand elongation	1271	719	631.44	5e-07	GO:0043203	axon hillock	77	49	37.82	0.00725	GO:0051507	beta-sitosterol UDP-glucosyltransferase ...	205	131	101.7	2.6e-05
PF02605.13___PsaL	1.99919e-06	8.60463e-05	OVER	PF01384.18___PHO4	4.29993e-07	1.85071e-05	UNDER									GO:0051758	homologous chromosome movement towards s...	121	87	60.11	5.5e-07	GO:0030095	chloroplast photosystem II	27	20	13.26	0.00747	GO:0008779	acyl-[acyl-carrier-protein]-phospholipid...	23	21	11.41	2.8e-05
PF07681.10___DoxX	2.07301e-06	8.86246e-05	OVER	PF05276.12___SH3BP5	4.38305e-07	1.87383e-05	UNDER									GO:0032496	response to lipopolysaccharide	5223	2770	2594.83	6.3e-07	GO:0031521	spitzenkorper	70	45	34.38	0.00755	GO:0070854	myosin VI heavy chain binding	72	53	35.72	2.9e-05
PF14606.4___Lipase_GDSL_3	2.10967e-06	8.95905e-05	OVER	PF01946.15___Thi4	4.42052e-07	1.87725e-05	UNDER									GO:0045746	negative regulation of Notch signaling p...	410	253	203.69	6.4e-07	GO:0017146	NMDA selective glutamate receptor comple...	63	41	30.94	0.00775	GO:0005216	ion channel activity	62934	32927	31220.2	3.2e-05
PF13469.4___Sulfotransfer_3	2.75691e-06	0.000116301	OVER	PF00137.19___ATP-synt_C	4.64988e-07	1.96157e-05	UNDER									GO:1903705	positive regulation of production of siR...	513	310	254.86	6.4e-07	GO:0070701	mucus layer	79	50	38.8	0.00783	GO:0001681	sialate O-acetylesterase activity	102	71	50.6	3.4e-05
PF00135.26___COesterase	2.95253e-06	0.000123734	OVER	PF10234.7___Cluap1	6.24182e-07	2.61582e-05	UNDER									GO:0043984	histone H4-K16 acetylation	339	213	168.42	7.4e-07	GO:0060091	kinocilium	504	275	247.55	0.00813	GO:0047890	flavanone 4-reductase activity	94	66	46.63	4.1e-05
PF05175.12___MTS	3.54034e-06	0.000147399	OVER	PF02321.16___OEP	6.48755e-07	2.68349e-05	UNDER									GO:0048692	negative regulation of axon extension in...	49	41	24.34	7.9e-07	GO:0005811	lipid particle	2118	1096	1040.28	0.00815	GO:0001965	G-protein alpha-subunit binding	594	343	294.67	4.2e-05
PF14145.4___YrhK	3.6243e-06	0.000149914	OVER	PF00593.22___TonB_dep_Rec	6.48755e-07	2.68349e-05	UNDER									GO:0034194	D-galactonate catabolic process	66	52	32.79	1.1e-06	GO:0097447	dendritic tree	44	30	21.61	0.00828	GO:0008440	inositol-1,4,5-trisphosphate 3-kinase ac...	468	275	232.16	4.4e-05
PF13532.4___2OG-FeII_Oxy_2	3.90887e-06	0.000160642	OVER	PF13540.4___RCC1_2	7.1463e-07	2.9369e-05	UNDER									GO:0048843	negative regulation of axon extension in...	63	50	31.3	1.2e-06	GO:0008385	IkappaB kinase complex	90	56	44.2	0.00844	GO:0030600	feruloyl esterase activity	457	269	226.71	4.4e-05
PF00852.17___Glyco_transf_10	4.4281e-06	0.000180814	OVER	PF02010.13___REJ	7.42259e-07	3.03089e-05	UNDER									GO:0001570	vasculogenesis	831	481	412.85	1.3e-06	GO:0071818	BAT3 complex	58	38	28.49	0.00866	GO:0097493	structural molecule activity conferring ...	671	384	332.87	4.5e-05
PF08007.10___Cupin_4	4.58627e-06	0.00018608	OVER	PF00534.18___Glycos_transf_1	7.79076e-07	3.16097e-05	UNDER									GO:0035235	ionotropic glutamate receptor signaling ...	505	304	250.89	1.3e-06	GO:0001891	phagocytic cup	613	331	301.08	0.00871	GO:0016279	protein-lysine N-methyltransferase activ...	4146	2216	2056.74	4.5e-05
PF04305.12___DUF455	5.05604e-06	0.000203841	OVER	PF10371.7___EKR	8.09178e-07	3.26232e-05	UNDER									GO:0043982	histone H4-K8 acetylation	300	190	149.04	1.3e-06	GO:0030094	plasma membrane-derived photosystem I	24	18	11.79	0.00901	GO:0030695	GTPase regulator activity	6672	3498	3309.83	5.4e-05
PF00999.19___Na_H_Exchanger	5.3371e-06	0.000213368	OVER	PF01907.17___Ribosomal_L37e	8.8817e-07	3.55827e-05	UNDER									GO:0019919	peptidyl-arginine methylation, to asymme...	848	490	421.29	1.3e-06	GO:0005921	gap junction	69	44	33.89	0.01008	GO:0008926	mannitol-1-phosphate 5-dehydrogenase act...	14	14	6.95	5.5e-05
PF03452.12___Anp1	5.35933e-06	0.000213368	OVER	PF02803.16___Thiolase_C	1.00564e-06	4.00372e-05	UNDER									GO:0010405	arabinogalactan protein metabolic proces...	180	121	89.43	1.5e-06	GO:0036379	myofilament	902	499	443.03	0.01016	GO:0015347	sodium-independent organic anion transme...	78	56	38.69	5.7e-05
PF06325.11___PrmA	5.83924e-06	0.000231031	OVER	PF00390.17___malic	1.03035e-06	4.07659e-05	UNDER									GO:0018258	protein O-linked glycosylation via hydro...	180	121	89.43	1.5e-06	GO:0048046	apoplast	3335	1704	1638.02	0.01157	GO:0004320	oleoyl-[acyl-carrier-protein] hydrolase ...	139	92	68.95	5.8e-05
PF05517.10___p25-alpha	6.01791e-06	0.00023663	OVER	PF12801.5___Fer4_5	1.32276e-06	5.20121e-05	UNDER									GO:0042759	long-chain fatty acid biosynthetic proce...	745	434	370.12	1.6e-06	GO:0016027	inaD signaling complex	102	62	50.1	0.0118	GO:0016295	myristoyl-[acyl-carrier-protein] hydrola...	139	92	68.95	5.8e-05
PF10283.7___zf-CCHH	6.72807e-06	0.000262931	OVER	PF07732.13___Cu-oxidase_3	1.33433e-06	5.21452e-05	UNDER									GO:0048150	behavioral response to ether	840	485	417.32	1.7e-06	GO:0071458	integral component of cytoplasmic side o...	581	313	285.36	0.01214	GO:0016296	palmitoyl-[acyl-carrier-protein] hydrola...	139	92	68.95	5.8e-05
PF07465.11___PsaM	7.13382e-06	0.000277088	OVER	PF06079.9___Apyrase	1.49618e-06	5.81137e-05	UNDER									GO:0060339	negative regulation of type I interferon...	609	360	302.56	1.9e-06	GO:1990423	RZZ complex	66	42	32.42	0.01238	GO:0035515	oxidative RNA demethylase activity	88	62	43.65	5.8e-05
PF13336.4___AcetylCoA_hyd_C	8.19952e-06	0.000316551	OVER	PF00839.15___Cys_rich_FGFR	1.54657e-06	5.97069e-05	UNDER									GO:0010499	proteasomal ubiquitin-independent protei...	110	79	54.65	1.9e-06	GO:0032983	kainate selective glutamate receptor com...	18	14	8.84	0.01277	GO:0004667	prostaglandin-D synthase activity	115	78	57.05	5.9e-05
PF14634.4___zf-RING_5	8.42027e-06	0.000323115	OVER	PF02806.16___Alpha-amylase_C	1.67847e-06	6.44088e-05	UNDER
PF01795.17___Methyltransf_5	1.03348e-05	0.000394208	OVER	PF01227.20___GTP_cyclohydroI	1.9194e-06	7.32132e-05	UNDER
PF01756.17___ACOX	1.05118e-05	0.000398572	OVER	PF01777.16___Ribosomal_L27e	1.96657e-06	7.45657e-05	UNDER
PF00127.18___Copper-bind	1.16407e-05	0.000438763	OVER	PF01798.16___Nop	2.33665e-06	8.80738e-05	UNDER
PF14752.4___RBP_receptor	1.27206e-05	0.000476647	OVER	PF00833.16___Ribosomal_S17e	2.46965e-06	9.25391e-05	UNDER
PF13548.4___DUF4126	1.34769e-05	0.000502036	OVER	PF00675.18___Peptidase_M16	2.48595e-06	9.26053e-05	UNDER
PF03227.14___GILT	1.3895e-05	0.0005146	OVER	PF00112.21___Peptidase_C1	2.54452e-06	9.4236e-05	UNDER
PF13350.4___Y_phosphatase3	1.47822e-05	0.000544292	OVER	PF00126.25___HTH_1	2.69698e-06	9.87344e-05	UNDER
PF01925.17___TauE	1.51198e-05	0.000553524	OVER	PF05920.9___Homeobox_KN	2.69698e-06	9.87344e-05	UNDER
PF05426.10___Alginate_lyase	1.52489e-05	0.00055506	OVER	PF01655.16___Ribosomal_L32e	2.80141e-06	0.000101971	UNDER
PF00691.18___OmpA	1.63514e-05	0.000591808	OVER	PF00237.17___Ribosomal_L22	3.15379e-06	0.000114146	UNDER
PF12077.6___DUF3556	1.68724e-05	0.000606049	OVER	PF06140.11___Ifi-6-16	3.25362e-06	0.000117094	UNDER
PF01661.19___Macro	1.69351e-05	0.000606049	OVER	PF02984.17___Cyclin_C	3.68786e-06	0.00013175	UNDER
PF00496.20___SBP_bac_5	1.72589e-05	0.000614186	OVER	PF05693.11___Glycogen_syn	3.72291e-06	0.00013175	UNDER
PF01679.15___Pmp3	1.80148e-05	0.000637525	OVER	PF03315.13___SDH_beta	3.72291e-06	0.00013175	UNDER
PF01701.16___PSI_PsaJ	1.92663e-05	0.000678047	OVER	PF00464.17___SHMT	3.81517e-06	0.000134269	UNDER
PF00627.29___UBA	1.99322e-05	0.000697627	OVER	PF04030.12___ALO	3.85956e-06	0.000135084	UNDER
PF05406.13___WGR	2.20104e-05	0.000766153	OVER	PF01453.22___B_lectin	4.20961e-06	0.000145394	UNDER
PF00975.18___Thioesterase	2.32573e-05	0.000805156	OVER	PF04515.10___Choline_transpo	4.21627e-06	0.000145394	UNDER
PF00262.16___Calreticulin	2.36874e-05	0.000813721	OVER	PF03820.15___Mtc	4.2226e-06	0.000145394	UNDER
PF08784.9___RPA_C	2.37602e-05	0.000813721	OVER	PF01466.17___Skp1	4.80119e-06	0.000164428	UNDER
PF03572.16___Peptidase_S41	2.41374e-05	0.00082222	OVER	PF01399.25___PCI	4.85455e-06	0.000165366	UNDER
PF13671.4___AAA_33	2.52044e-05	0.000854001	OVER	PF13948.4___DUF4215	5.05677e-06	0.000171339	UNDER
PF13229.4___Beta_helix	2.86656e-05	0.000966137	OVER	PF03404.14___Mo-co_dimer	5.21019e-06	0.000175603	UNDER
PF00027.27___cNMP_binding	3.31484e-05	0.00111134	OVER	PF00318.18___Ribosomal_S2	5.40258e-06	0.000181129	UNDER
PF03069.13___FmdA_AmdA	3.68007e-05	0.00122359	OVER	PF13696.4___zf-CCHC_2	5.49891e-06	0.000183393	UNDER
PF10712.7___NAD-GH	3.68805e-05	0.00122359	OVER	PF12974.5___Phosphonate-bd	5.5409e-06	0.000183831	UNDER
PF02668.14___TauD	3.89499e-05	0.00128555	OVER	PF11717.6___Tudor-knot	6.66069e-06	0.000219837	UNDER
PF16313.3___DUF4953	4.02941e-05	0.00132306	OVER	PF00380.17___Ribosomal_S9	6.92984e-06	0.000227542	UNDER
PF14749.4___Acyl-CoA_ox_N	4.40492e-05	0.00143894	OVER	PF03796.13___DnaB_C	7.30398e-06	0.000237379	UNDER
PF08123.11___DOT1	4.48694e-05	0.00145825	OVER	PF03458.11___UPF0126	7.30398e-06	0.000237379	UNDER
PF03148.12___Tektin	4.54139e-05	0.00146846	OVER	PF17147.2___PFOR_II	7.34674e-06	0.000237557	UNDER
PF02342.16___TerD	4.66478e-05	0.00150074	OVER	PF03953.15___Tubulin_C	7.9333e-06	0.000255228	UNDER
PF13563.4___2_5_RNA_ligase2	4.85026e-05	0.00155257	OVER	PF02233.14___PNTB	8.35286e-06	0.000267376	UNDER
PF01220.17___DHquinase_II	4.9759e-05	0.00158482	OVER	PF00690.24___Cation_ATPase_N	8.55361e-06	0.000271444	UNDER
PF12773.5___DZR	5.92477e-05	0.00187765	OVER	PF00439.23___Bromodomain	8.56518e-06	0.000271444	UNDER
PF03476.14___MOSC_N	6.0649e-05	0.00191254	OVER	PF02364.13___Glucan_synthase	8.80015e-06	0.00027751	UNDER
PF13508.5___Acetyltransf_7	6.30915e-05	0.00197977	OVER	PF05001.11___RNA_pol_Rpb1_R	8.93102e-06	0.000280249	UNDER
PF00955.19___HCO3_cotransp	6.51641e-05	0.00203478	OVER	PF05018.11___DUF667	9.04644e-06	0.00028248	UNDER
PF04212.16___MIT	8.63193e-05	0.00268221	OVER	PF04712.10___Radial_spoke	9.79138e-06	0.000304249	UNDER
PF13913.4___zf-C2HC_2	8.87318e-05	0.00274379	OVER	PF03600.14___CitMHS	9.84195e-06	0.000304336	UNDER
PF02550.13___AcetylCoA_hydro	9.06822e-05	0.00279056	OVER	PF04758.12___Ribosomal_S30	1.08082e-05	0.000332601	UNDER
PF01904.16___DUF72	0.00010059	0.00306963	OVER	PF07821.10___Alpha-amyl_C2	1.08755e-05	0.000333063	UNDER
PF03194.13___LUC7	0.000100715	0.00306963	OVER	PF00860.18___Xan_ur_permease	1.10993e-05	0.000336882	UNDER
PF02338.17___OTU	0.000102261	0.00310191	OVER	PF10607.7___CLTH	1.12118e-05	0.000336882	UNDER
PF00044.22___Gp_dh_N	0.00010847	0.00327466	OVER	PF11978.6___MVP_shoulder	1.12118e-05	0.000336882	UNDER
PF04749.15___PLAC8	0.000113659	0.00341514	OVER	PF00528.20___BPD_transp_1	1.12118e-05	0.000336882	UNDER
PF03067.13___LPMO_10	0.000115305	0.00344833	OVER	PF01222.15___ERG4_ERG24	1.14874e-05	0.000343117	UNDER
PF16355.3___DUF4982	0.000119361	0.00355294	OVER	PF01667.15___Ribosomal_S27e	1.1527e-05	0.000343117	UNDER
PF00169.27___PH	0.000121522	0.00360044	OVER	PF07452.10___CHRD	1.21564e-05	0.00036017	UNDER
PF01467.24___CTP_transf_like	0.000125091	0.00368902	OVER	PF00006.23___ATP-synt_ab	1.22585e-05	0.000361513	UNDER
PF05903.12___Peptidase_C97	0.000136865	0.0040031	OVER	PF02205.18___WH2	1.41288e-05	0.000414748	UNDER
PF05704.10___Caps_synth	0.000137163	0.0040031	OVER	PF01198.17___Ribosomal_L31e	1.46406e-05	0.0004278	UNDER
PF02995.15___DUF229	0.000137626	0.0040031	OVER	PF00004.27___AAA	1.52857e-05	0.000444613	UNDER
PF06241.10___Castor_Poll_mid	0.000142647	0.00413028	OVER	PF01776.15___Ribosomal_L22e	1.56429e-05	0.000452932	UNDER
PF13331.4___DUF4093	0.000156047	0.00449783	OVER	PF02222.20___ATP-grasp	1.61199e-05	0.000464633	UNDER
PF01987.15___AIM24	0.000162533	0.00466367	OVER	PF01251.16___Ribosomal_S7e	1.88829e-05	0.000541819	UNDER
PF03372.21___Exo_endo_phos	0.000163771	0.00467813	OVER	PF01496.17___V_ATPase_I	2.00918e-05	0.000573922	UNDER
PF03473.15___MOSC	0.000169794	0.00482852	OVER	PF07728.12___AAA_5	2.12403e-05	0.000604021	UNDER
PF08856.9___DUF1826	0.000174271	0.00493382	OVER	PF03259.15___Robl_LC7	2.30741e-05	0.000653253	UNDER
PF00223.17___PsaA_PsaB	0.000178271	0.00502471	OVER	PF00291.23___PALP	2.57502e-05	0.00072579	UNDER
PF12766.5___Pyridox_oxase_2	0.000200038	0.0056134	OVER	PF00334.17___NDK	2.70959e-05	0.000760355	UNDER
PF00756.18___Esterase	0.000228421	0.00638177	OVER	PF04366.10___Ysc84	2.74331e-05	0.000763095	UNDER
PF08450.10___SGL	0.000230901	0.0064098	OVER	PF08902.9___DUF1848	2.74331e-05	0.000763095	UNDER
PF11735.6___CAP59_mtransfer	0.000231437	0.0064098	OVER	PF07847.10___PCO_ADO	2.85293e-05	0.000790137	UNDER
PF07556.9___DUF1538	0.000236082	0.00651013	OVER	PF04734.11___Ceramidase_alk	2.88169e-05	0.000794648	UNDER
PF13561.4___adh_short_C2	0.000242436	0.00663429	OVER	PF00689.19___Cation_ATPase_C	2.96805e-05	0.000813268	UNDER
PF06800.10___Sugar_transport	0.000242667	0.00663429	OVER	PF01183.18___Glyco_hydro_25	2.97475e-05	0.000813268	UNDER
PF13519.4___VWA_2	0.000248739	0.00677124	OVER	PF00338.20___Ribosomal_S10	3.02888e-05	0.000824529	UNDER
PF02836.15___Glyco_hydro_2_C	0.000262299	0.00710999	OVER	PF00078.25___RVT_1	3.13453e-05	0.000845387	UNDER
PF02373.20___JmjC	0.000263729	0.00711845	OVER	PF03949.13___Malic_M	3.14169e-05	0.000845387	UNDER
PF01713.19___Smr	0.00027114	0.0072876	OVER	PF00134.21___Cyclin_N	3.14532e-05	0.000845387	UNDER
PF08534.8___Redoxin	0.000288655	0.00772577	OVER	PF09924.7___DUF2156	3.16686e-05	0.0008476	UNDER
PF06868.9___DUF1257	0.000306255	0.00816254	OVER	PF03643.13___Vps26	3.47786e-05	0.000926945	UNDER
PF10722.7___YbjN	0.000338149	0.00892077	OVER	PF08550.8___DUF1752	3.6146e-05	0.000956705	UNDER
PF02834.14___LigT_PEase	0.000338571	0.00892077	OVER	PF13906.4___AA_permease_C	3.61956e-05	0.000956705	UNDER
PF12294.6___DUF3626	0.000338905	0.00892077	OVER	PF04115.10___Ureidogly_lyase	4.04346e-05	0.00106046	UNDER
PF00864.17___P2X_receptor	0.000340994	0.00893881	OVER	PF00194.19___Carb_anhydrase	4.04541e-05	0.00106046	UNDER
PF01135.17___PCMT	0.000377788	0.00986275	OVER	PF00923.17___TAL_FSA	4.11103e-05	0.00107325	UNDER
PF07699.11___Ephrin_rec_like	0.000398021	0.0103486	OVER	PF00203.19___Ribosomal_S19	4.51263e-05	0.00117328	UNDER
PF00326.19___Peptidase_S9	0.000406268	0.01052	OVER	PF00158.24___Sigma54_activat	4.66089e-05	0.00120202	UNDER
PF12763.5___EF-hand_4	0.000410432	0.0105848	OVER	PF00486.26___Trans_reg_C	4.66089e-05	0.00120202	UNDER
PF02517.14___Abi	0.000429966	0.0110439	OVER	PF14360.4___PAP2_C	4.72909e-05	0.00121469	UNDER
PF09258.8___Glyco_transf_64	0.000496812	0.0127096	OVER	PF16865.3___GST_C_5	5.31316e-05	0.00135379	UNDER
PF00350.21___Dynamin_N	0.000568661	0.0144895	OVER	PF03398.12___Ist1	5.31316e-05	0.00135379	UNDER
PF08354.8___DUF1729	0.000581508	0.0147578	OVER	PF07539.10___DRIM	5.3943e-05	0.00136356	UNDER
PF01408.20___GFO_IDH_MocA	0.000603232	0.0152212	OVER	PF03130.14___HEAT_PBS	5.3943e-05	0.00136356	UNDER
PF02727.14___Cu_amine_oxidN2	0.000604547	0.0152212	OVER	PF08069.10___Ribosomal_S13_N	5.60981e-05	0.00141243	UNDER
PF13151.4___DUF3990	0.000625477	0.0156862	OVER	PF05694.9___SBP56	5.65881e-05	0.00141916	UNDER
PF07959.10___Fucokinase	0.000633553	0.0158264	OVER	PF09066.8___B2-adapt-app_C	6.06802e-05	0.00151581	UNDER
PF04909.12___Amidohydro_2	0.000647197	0.0160465	OVER	PF05577.10___Peptidase_S28	6.15242e-05	0.0015309	UNDER
PF01822.17___WSC	0.000647401	0.0160465	OVER	PF00899.19___ThiF	6.31589e-05	0.00156546	UNDER
PF09668.8___Asp_protease	0.000653649	0.0161385	OVER	PF01092.17___Ribosomal_S6e	6.60852e-05	0.00162534	UNDER
PF07859.11___Abhydrolase_3	0.000669816	0.0164739	OVER	PF03645.11___Tctex-1	6.60852e-05	0.00162534	UNDER
PF08795.8___DUF1796	0.000681924	0.016677	OVER	PF03639.11___Glyco_hydro_81	6.72692e-05	0.0016481	UNDER
PF07366.10___SnoaL	0.00068331	0.016677	OVER	PF00148.17___Oxidored_nitro	6.76797e-05	0.0016518	UNDER
PF00016.18___RuBisCO_large	0.000728411	0.0177098	OVER	PF00175.19___NAD_binding_1	7.19463e-05	0.00174923	UNDER
PF01641.16___SelR	0.000750341	0.0181737	OVER	PF01799.18___Fer2_2	7.64495e-05	0.00185165	UNDER
PF00080.18___Sod_Cu	0.000805221	0.019429	OVER	PF01833.22___TIG	7.85883e-05	0.00189624	UNDER
PF01370.19___Epimerase	0.00085036	0.0203059	OVER	PF01775.15___Ribosomal_L18A	8.14261e-05	0.0019573	UNDER
PF11697.6___DUF3293	0.000851128	0.0203059	OVER	PF13246.4___Cation_ATPase	8.67313e-05	0.00207699	UNDER
PF01229.15___Glyco_hydro_39	0.000851128	0.0203059	OVER	PF01282.17___Ribosomal_S24e	8.83931e-05	0.00210885	UNDER
PF01535.18___PPR	0.00085783	0.0203175	OVER	PF06865.9___DUF1255	9.50312e-05	0.00225037	UNDER
PF16285.3___DUF4931	0.000857991	0.0203175	OVER	PF16576.3___HlyD_D23	9.50312e-05	0.00225037	UNDER
PF02841.12___GBP_C	0.000889105	0.0209763	OVER	PF01055.24___Glyco_hydro_31	9.92828e-05	0.00234234	UNDER
PF05028.12___PARG_cat	0.000915248	0.0215134	OVER	PF01199.16___Ribosomal_L34e	0.000101268	0.00238035	UNDER
PF13369.4___Transglut_core2	0.000950237	0.0222537	OVER	PF00270.27___DEAD	0.000101842	0.00238504	UNDER
PF02862.15___DDHD	0.000976266	0.0227795	OVER	PF02566.17___OsmC	0.00010333	0.00241104	UNDER
PF02840.13___Prp18	0.00101468	0.0235894	OVER	PF06314.9___ADC	0.000106911	0.00247563	UNDER
PF14033.4___DUF4246	0.00102235	0.0236813	OVER	PF00147.16___Fibrinogen_C	0.000106911	0.00247563	UNDER
PF05637.10___Glyco_transf_34	0.00104465	0.0241103	OVER	PF02417.13___Chromate_transp	0.000107522	0.00247563	UNDER
PF14099.4___Polysacc_lyase	0.00105115	0.0241726	OVER	PF00827.15___Ribosomal_L15e	0.000107653	0.00247563	UNDER
PF02676.12___TYW3	0.00107505	0.0246333	OVER	PF01315.20___Ald_Xan_dh_C	0.000119165	0.00273051	UNDER
PF12640.5___UPF0489	0.00111738	0.0255115	OVER	PF02133.13___Transp_cyt_pur	0.000120175	0.00273546	UNDER
PF13521.4___AAA_28	0.00114663	0.0260859	OVER	PF00941.19___FAD_binding_5	0.000120622	0.00273546	UNDER
PF03498.12___CDtoxinA	0.00117961	0.0267407	OVER	PF01645.15___Glu_synthase	0.000120669	0.00273546	UNDER
PF05147.11___LANC_like	0.00119489	0.0269547	OVER	PF12769.5___PNTB_4TM	0.0001261	0.00284843	UNDER
PF02209.17___VHP	0.00119752	0.0269547	OVER	PF01246.18___Ribosomal_L24e	0.000127495	0.00286976	UNDER
PF01327.19___Pep_deformylase	0.00122278	0.0273405	OVER	PF01479.23___S4	0.000130233	0.00292107	UNDER
PF02457.14___DisA_N	0.00122324	0.0273405	OVER	PF01274.20___Malate_synthase	0.000131265	0.00293388	UNDER
PF14707.4___Sulfatase_C	0.00129875	0.0288259	OVER	PF00163.17___Ribosomal_S4	0.000131966	0.00293924	UNDER
PF09992.7___NAGPA	0.00129875	0.0288259	OVER	PF03736.15___EPTP	0.000133547	0.00296409	UNDER
PF10417.7___1-cysPrx_C	0.00132199	0.0290663	OVER	PF00121.16___TIM	0.000136439	0.00301778	UNDER
PF00733.19___Asn_synthase	0.00132301	0.0290663	OVER	PF02656.13___DUF202	0.000137141	0.0030228	UNDER
PF00097.23___zf-C3HC4	0.00133045	0.0290663	OVER	PF07650.15___KH_2	0.00014769	0.00324409	UNDER
PF04378.11___RsmJ	0.00133175	0.0290663	OVER	PF16499.3___Melibiase_2	0.000149989	0.00328327	UNDER
PF13445.4___zf-RING_UBOX	0.00133239	0.0290663	OVER	PF01652.16___IF4E	0.000163793	0.00357316	UNDER
PF01154.15___HMG_CoA_synt_N	0.00136955	0.0297749	OVER	PF01680.15___SOR_SNZ	0.000167963	0.00365161	UNDER
PF03588.12___Leu_Phe_trans	0.00141519	0.0306624	OVER	PF01778.15___Ribosomal_L28e	0.000169521	0.00367296	UNDER
PF14234.4___DUF4336	0.00148126	0.0319852	OVER	PF00198.21___2-oxoacid_dh	0.000170535	0.00368239	UNDER
PF07534.14___TLD	0.00149375	0.0321459	OVER	PF01851.20___PC_rep	0.000177724	0.00382467	UNDER
PF01738.16___DLH	0.00158293	0.0339505	OVER	PF01779.15___Ribosomal_L29e	0.000181713	0.00389627	UNDER
PF13582.4___Reprolysin_3	0.00161075	0.0344312	OVER	PF00179.24___UQ_con	0.000182275	0.00389627	UNDER
PF07478.11___Dala_Dala_lig_C	0.00166248	0.0354181	OVER	PF00189.18___Ribosomal_S3_C	0.00018595	0.00396154	UNDER
PF03371.13___PRP38	0.00167024	0.0354648	OVER	PF02672.13___CP12	0.000187466	0.00398053	UNDER
PF04922.10___DIE2_ALG10	0.00168788	0.0357203	OVER	PF16205.3___Ribosomal_S17_N	0.000191042	0.00402035	UNDER
PF05787.11___DUF839	0.00170061	0.0358705	OVER	PF16036.3___Chalcone_3	0.000191228	0.00402035	UNDER
PF07971.10___Glyco_hydro_92	0.00174109	0.0365065	OVER	PF00832.18___Ribosomal_L39	0.00019182	0.00402035	UNDER
PF02485.19___Branch	0.00174223	0.0365065	OVER	PF00046.27___Homeobox	0.000193759	0.00402035	UNDER
PF07065.12___D123	0.00174814	0.0365103	OVER	PF00196.17___GerE	0.000193759	0.00402035	UNDER
PF01880.16___Desulfoferrodox	0.00175678	0.0365709	OVER	PF00003.20___7tm_3	0.000193759	0.00402035	UNDER
PF13923.4___zf-C3HC4_2	0.00179296	0.0372024	OVER	PF05770.9___Ins134_P3_kin	0.000193759	0.00402035	UNDER
PF06418.12___CTP_synth_N	0.00180459	0.0373223	OVER	PF00719.17___Pyrophosphatase	0.000195716	0.00404777	UNDER
PF00485.16___PRK	0.00183559	0.0378404	OVER	PF12397.6___U3snoRNP10	0.00019758	0.00405098	UNDER
PF02622.13___DUF179	0.00192364	0.0395277	OVER	PF07963.10___N_methyl	0.00019758	0.00405098	UNDER
PF11716.6___MDMPI_N	0.00210875	0.0431922	OVER	PF02738.16___Ald_Xan_dh_C2	0.00019778	0.00405098	UNDER
PF13839.4___PC-Esterase	0.00212234	0.0433311	OVER	PF03450.15___CO_deh_flav_C	0.000199233	0.00406767	UNDER
PF00141.21___peroxidase	0.00223446	0.0454744	OVER	PF00249.29___Myb_DNA-binding	0.000205325	0.00417866	UNDER
PF10419.7___TFIIIC_sub6	0.00231508	0.0466275	OVER	PF03129.18___HGTP_anticodon	0.000222724	0.00451831	UNDER
PF05035.10___DGOK	0.00231508	0.0466275	OVER	PF01813.15___ATP-synt_D	0.00022895	0.00462988	UNDER
PF09891.7___DUF2118	0.00231508	0.0466275	OVER	PF01015.16___Ribosomal_S3Ae	0.000229982	0.00463602	UNDER
PF00063.19___Myosin_head	0.00232039	0.0466275	OVER	PF13593.4___SBF_like	0.000234989	0.00472202	UNDER
PF01648.18___ACPS	0.00236517	0.0473585	OVER	PF04898.12___Glu_syn_central	0.000237124	0.00474993	UNDER
PF04101.14___Glyco_tran_28_C	0.00237821	0.0473585	OVER	PF00652.20___Ricin_B_lectin	0.000239362	0.00477974	UNDER
PF07517.12___SecA_DEAD	0.00237908	0.0473585	OVER	PF00235.17___Profilin	0.000240802	0.00479346	UNDER
PF08303.9___tRNA_lig_kinase	0.00250594	0.0497284	OVER	PF00258.23___Flavodoxin_1	0.000242245	0.00480717	UNDER
PF14811.4___TPD	0.00253997	0.0502473	OVER	PF13415.4___Kelch_3	0.000246634	0.00487907	UNDER
PF03770.14___IPK	0.00258461	0.050972	OVER	PF00687.19___Ribosomal_L1	0.000250479	0.00493978	UNDER
PF13733.4___Glyco_transf_7N	0.00260511	0.0512178	OVER	PF08448.8___PAS_4	0.000253248	0.00497897	UNDER
PF05221.15___AdoHcyase	0.00263931	0.0517305	OVER	PF05362.11___Lon_C	0.00025529	0.005002	UNDER
PF03747.12___ADP_ribosyl_GH	0.00268039	0.0523746	OVER	PF02275.16___CBAH	0.000255989	0.005002	UNDER
PF09511.8___RNA_lig_T4_1	0.00270792	0.0527505	OVER	PF01223.21___Endonuclease_NS	0.000259661	0.0050428	UNDER
PF12697.5___Abhydrolase_6	0.00275978	0.0534531	OVER	PF14704.4___DERM	0.000259661	0.0050428	UNDER
PF05705.12___DUF829	0.00276076	0.0534531	OVER	PF01020.15___Ribosomal_L40e	0.000261239	0.00505804	UNDER
PF08016.10___PKD_channel	0.00284022	0.0547594	OVER	PF13439.4___Glyco_transf_4	0.00026565	0.00512786	UNDER
PF05360.12___YiaAB	0.00284543	0.0547594	OVER	PF00625.19___Guanylate_kin	0.000275267	0.00527708	UNDER
PF01170.16___UPF0020	0.00287667	0.0550795	OVER	PF00503.18___G-alpha	0.000275641	0.00527708	UNDER
PF06087.10___Tyr-DNA_phospho	0.00287935	0.0550795	OVER	PF04561.12___RNA_pol_Rpb2_2	0.000275866	0.00527708	UNDER
PF01026.19___TatD_DNase	0.00292666	0.0558168	OVER	PF03098.13___An_peroxidase	0.000309407	0.00588336	UNDER
PF14624.4___Vwaint	0.00296142	0.0563113	OVER	PF04889.10___Cwf_Cwc_15	0.000309407	0.00588336	UNDER
PF01632.17___Ribosomal_L35p	0.00317476	0.0601882	OVER	PF06985.9___HET	0.000312121	0.0059173	UNDER
PF04321.15___RmlD_sub_bind	0.00323035	0.0610603	OVER	PF05347.13___Complex1_LYR	0.000314418	0.00594316	UNDER
PF00670.19___AdoHcyase_NAD	0.00331828	0.0625369	OVER	PF01918.19___Alba	0.000329505	0.00620135	UNDER
PF15902.3___Sortilin-Vps10	0.00339811	0.0638523	OVER	PF04802.13___SMK-1	0.000330025	0.00620135	UNDER
PF09995.7___DUF2236	0.00343041	0.0642697	OVER	PF08240.10___ADH_N	0.000343662	0.00643496	UNDER
PF01204.16___Trehalase	0.00344953	0.0644027	OVER	PF00297.20___Ribosomal_L3	0.000344477	0.00643496	UNDER
PF16639.3___Apocytochr_F_N	0.00345773	0.0644027	OVER	PF16921.3___Tex_YqgF	0.000349473	0.00650919	UNDER
PF14495.4___Cytochrom_C550	0.00368425	0.0684217	OVER	PF04542.12___Sigma70_r2	0.000367673	0.00682822	UNDER
PF11154.6___DUF2934	0.00384381	0.0710396	OVER	PF00615.17___RGS	0.000379097	0.00697933	UNDER
PF17148.2___DUF5117	0.00384752	0.0710396	OVER	PF04765.11___DUF616	0.000379097	0.00697933	UNDER
PF10154.7___DUF2362	0.0039271	0.0722996	OVER	PF12947.5___EGF_3	0.000379097	0.00697933	UNDER
PF07304.9___SRA1	0.00397285	0.0729311	OVER	PF06480.13___FtsH_ext	0.000380359	0.00698238	UNDER
PF01081.17___Aldolase	0.00402246	0.0736296	OVER	PF01536.14___SAM_decarbox	0.00039194	0.00714918	UNDER
PF13297.4___Telomere_Sde2_2	0.00409218	0.0746032	OVER	PF12833.5___HTH_18	0.000395056	0.00714918	UNDER
PF04657.11___DMT_YdcZ	0.00409908	0.0746032	OVER	PF03131.15___bZIP_Maf	0.000395056	0.00714918	UNDER
PF10502.7___Peptidase_S26	0.00418268	0.0759079	OVER	PF03489.15___SapB_2	0.000395056	0.00714918	UNDER
PF00575.21___S1	0.00423177	0.0765805	OVER	PF17216.1___Rrp44_CSD1	0.000395056	0.00714918	UNDER
PF04041.11___Glyco_hydro_130	0.00434549	0.0781943	OVER	PF02494.14___HYR	0.000399686	0.00721246	UNDER
PF03480.11___DctP	0.00434549	0.0781943	OVER	PF03941.13___INCENP_ARK-bind	0.000413684	0.00744397	UNDER
PF00246.22___Peptidase_M14	0.0044004	0.0789594	OVER	PF02463.17___SMC_N	0.000418258	0.00750508	UNDER
PF04457.10___DUF504	0.00454353	0.0801429	OVER	PF12247.6___MKT1_N	0.000422094	0.00753655	UNDER
PF09906.7___DUF2135	0.00454353	0.0801429	OVER	PF00244.18___14-3-3	0.000422378	0.00753655	UNDER
PF09912.7___DUF2141	0.00454353	0.0801429	OVER	PF08662.9___eIF2A	0.000436753	0.00777128	UNDER
PF02681.12___DUF212	0.00454353	0.0801429	OVER	PF07992.12___Pyr_redox_2	0.000443134	0.00786286	UNDER
PF00497.18___SBP_bac_3	0.00455577	0.0801429	OVER	PF00310.19___GATase_2	0.000454984	0.00805069	UNDER
PF14329.4___DUF4386	0.00456701	0.0801429	OVER	PF01754.14___zf-A20	0.000464208	0.00819114	UNDER
PF02649.12___GCHY-1	0.00456701	0.0801429	OVER	PF00280.16___potato_inhibit	0.000498506	0.00874788	UNDER
PF03746.14___LamB_YcsF	0.00456701	0.0801429	OVER	PF16874.3___Glyco_hydro_36C	0.000498506	0.00874788	UNDER
PF08269.9___dCache_2	0.00463691	0.0811459	OVER	PF05199.11___GMC_oxred_C	0.000510566	0.00892563	UNDER
PF14243.4___DUF4343	0.0047585	0.0830456	OVER	PF10211.7___Ax_dynein_light	0.000511437	0.00892563	UNDER
PF05008.13___V-SNARE	0.00478765	0.083326	OVER	PF01965.22___DJ-1_PfpI	0.000523634	0.00911353	UNDER
PF00578.19___AhpC-TSA	0.00481933	0.0836488	OVER	PF01380.20___SIS	0.000525873	0.00912754	UNDER
PF10034.7___Dpy19	0.00491997	0.0851636	OVER	PF00009.25___GTP_EFTU	0.000530503	0.00916539	UNDER
PF00884.21___Sulfatase	0.00497423	0.0856687	OVER	PF00431.18___CUB	0.000531376	0.00916539	UNDER
PF04072.12___LCM	0.00497605	0.0856687	OVER	PF13864.4___Enkurin	0.00053237	0.00916539	UNDER
PF13015.4___PRKCSH_1	0.0050666	0.086863	OVER	PF04403.11___PqiA	0.000536762	0.00921611	UNDER
PF00581.18___Rhodanese	0.00507269	0.086863	OVER	PF10153.7___Efg1	0.000539617	0.00924021	UNDER
PF02788.14___RuBisCO_large_N	0.00527988	0.0901684	OVER	PF05153.13___MIOX	0.000545097	0.0092947	UNDER
PF07500.12___TFIIS_M	0.00539521	0.0918917	OVER	PF10075.7___CSN8_PSD8_EIF3K	0.000545717	0.0092947	UNDER
PF00643.22___zf-B_box	0.00548486	0.0931696	OVER	PF12222.6___PNGaseA	0.000554532	0.00941965	UNDER
PF01323.18___DSBA	0.00553329	0.0937422	OVER	PF08685.9___GON	0.000562055	0.00949258	UNDER
PF03255.12___ACCA	0.00565212	0.0955013	OVER	PF03022.14___MRJP	0.000562055	0.00949258	UNDER
PF13679.4___Methyltransf_32	0.00580017	0.0977436	OVER	PF08712.9___Nfu_N	0.000563296	0.00949258	UNDER
PF03266.13___NTPase_1	0.00619787	0.103454	OVER	PF14765.4___PS-DH	0.000593004	0.00996686	UNDER
PF07569.9___Hira	0.00620187	0.103454	OVER	PF16211.3___Histone_H2A_C	0.000594741	0.00996973	UNDER
PF00130.20___C1_1	0.00620187	0.103454	OVER	PF00416.20___Ribosomal_S13	0.000605163	0.0101178	UNDER
PF15113.4___TMEM117	0.006204	0.103454	OVER	PF01090.17___Ribosomal_S19e	0.000618253	0.0103096	UNDER
PF02800.18___Gp_dh_C	0.00631867	0.105091	OVER	PF03931.13___Skp1_POZ	0.000642422	0.0106847	UNDER
PF03853.13___YjeF_N	0.00637465	0.105746	OVER	PF03911.14___Sec61_beta	0.000646797	0.0107294	UNDER
PF09409.8___PUB	0.00649613	0.107481	OVER	PF15511.4___CENP-T_C	0.000653778	0.0107912	UNDER
PF00656.20___Peptidase_C14	0.0066147	0.10916	OVER	PF00090.17___TSP_1	0.000654319	0.0107912	UNDER
PF03457.12___HA	0.00678431	0.111669	OVER	PF17144.2___Ribosomal_L5e	0.000655603	0.0107912	UNDER
PF06965.10___Na_H_antiport_1	0.0068261	0.111728	OVER	PF14691.4___Fer4_20	0.000663183	0.0108878	UNDER
PF01087.20___GalP_UDP_transf	0.00685593	0.111728	OVER	PF01111.17___CKS	0.000669222	0.0109587	UNDER
PF06626.10___DUF1152	0.00685593	0.111728	OVER	PF00305.17___Lipoxygenase	0.000682099	0.011141	UNDER
PF02816.16___Alpha_kinase	0.00685801	0.111728	OVER	PF01398.19___JAB	0.00068651	0.0111843	UNDER
PF05345.10___He_PIG	0.0069479	0.112325	OVER	PF00957.19___Synaptobrevin	0.00069104	0.0112294	UNDER
PF11617.6___Cu-binding_MopE	0.00696522	0.112325	OVER	PF02028.15___BCCT	0.000697162	0.0113001	UNDER
PF08305.9___NPCBM	0.00696522	0.112325	OVER	PF00171.20___Aldedh	0.000708806	0.0114596	UNDER
PF00033.17___Cytochrome_B	0.00696522	0.112325	OVER	PF08857.9___ParBc_2	0.00072452	0.0116252	UNDER
PF01761.18___DHQ_synthase	0.00726012	0.116785	OVER	PF07856.10___Orai-1	0.00072452	0.0116252	UNDER
PF08645.9___PNK3P	0.00737802	0.117914	OVER	PF04706.10___Dickkopf_N	0.00072452	0.0116252	UNDER
PF00008.25___EGF	0.00737802	0.117914	OVER	PF01757.20___Acyl_transf_3	0.000727892	0.0116499	UNDER
PF00491.19___Arginase	0.00738582	0.117914	OVER	PF01722.16___BolA	0.000731756	0.0116824	UNDER
PF09192.8___Act-Frag_cataly	0.00750534	0.119523	OVER	PF14008.4___Metallophos_C	0.00074412	0.0118501	UNDER
PF14743.4___DNA_ligase_OB_2	0.00755241	0.119972	OVER	PF02785.17___Biotin_carb_C	0.000771575	0.0122567	UNDER
PF04379.12___DUF525	0.00757632	0.120053	OVER	PF01410.16___COLFI	0.000805481	0.0127003	UNDER
PF03235.12___DUF262	0.00779103	0.122542	OVER	PF00786.26___PBD	0.000805481	0.0127003	UNDER
PF00082.20___Peptidase_S8	0.00785093	0.122542	OVER	PF00621.18___RhoGEF	0.000805481	0.0127003	UNDER
PF13895.4___Ig_2	0.00785519	0.122542	OVER	PF02887.14___PK_C	0.000818221	0.0128693	UNDER
PF02626.13___CT_A_B	0.00785519	0.122542	OVER	PF08212.10___Lipocalin_2	0.00083579	0.013113	UNDER
PF16905.3___GPHH	0.00785519	0.122542	OVER	PF10585.7___UBA_e1_thiolCys	0.000837831	0.013113	UNDER
PF02682.14___CT_C_D	0.00785519	0.122542	OVER	PF00410.17___Ribosomal_S8	0.000846306	0.0131809	UNDER
PF02126.16___PTE	0.0078873	0.122542	OVER	PF12246.6___MKT1_C	0.000846306	0.0131809	UNDER
PF11816.6___DUF3337	0.0078873	0.122542	OVER	PF13347.4___MFS_2	0.00085237	0.0132324	UNDER
PF03971.12___IDH	0.0079937	0.123893	OVER	PF00230.18___MIP	0.00085377	0.0132324	UNDER
PF13787.4___HXXEE	0.0082715	0.127887	OVER	PF16197.3___KAsynt_C_assoc	0.000863248	0.0133468	UNDER
PF09996.7___DUF2237	0.00832003	0.128326	OVER	PF02786.15___CPSase_L_D2	0.000886648	0.0136754	UNDER
PF00636.24___Ribonuclease_3	0.00847805	0.130447	OVER	PF03946.12___Ribosomal_L11_N	0.000911271	0.0140213	UNDER
PF00657.20___Lipase_GDSL	0.00859946	0.131997	OVER	PF00692.17___dUTPase	0.000929885	0.0142732	UNDER
PF00102.25___Y_phosphatase	0.00866856	0.132671	OVER	PF02201.16___SWIB	0.000946115	0.0144874	UNDER
PF00070.25___Pyr_redox	0.00870588	0.132671	OVER	PF06522.9___B12D	0.000961862	0.014557	UNDER
PF13896.4___Glyco_transf_49	0.00870588	0.132671	OVER	PF05041.13___Pecanex_C	0.000961862	0.014557	UNDER
PF14623.4___Vint	0.00879454	0.133651	OVER	PF17137.2___DUF5110	0.000963868	0.014557	UNDER
PF14671.4___DSPn	0.00882079	0.133651	OVER	PF04570.12___zf-FLZ	0.000964372	0.014557	UNDER
PF07177.10___Neuralized	0.00883867	0.133651	OVER	PF02014.14___Reeler	0.000964372	0.014557	UNDER
PF17120.3___Zn_ribbon_17	0.00891703	0.133651	OVER	PF16076.3___Acyltransf_C	0.000964372	0.014557	UNDER
PF09248.8___DUF1965	0.00891703	0.133651	OVER	PF08214.9___HAT_KAT11	0.000976488	0.0146575	UNDER
PF09663.8___Amido_AtzD_TrzD	0.00891703	0.133651	OVER	PF16875.3___Glyco_hydro_36N	0.000976488	0.0146575	UNDER
PF03994.12___DUF350	0.00891703	0.133651	OVER	PF02737.16___3HCDH_N	0.000977932	0.0146575	UNDER
PF01436.19___NHL	0.00913824	0.136645	OVER	PF05188.15___MutS_II	0.000984742	0.0147249	UNDER
PF05706.10___CDKN3	0.00925486	0.137057	OVER	PF01158.16___Ribosomal_L36e	0.00101154	0.0150902	UNDER
PF02538.12___Hydantoinase_B	0.00925764	0.137057	OVER	PF05285.10___SDA1	0.00104614	0.0155699	UNDER
PF09445.8___Methyltransf_15	0.00925764	0.137057	OVER	PF04551.12___GcpE	0.0010519	0.0156191	UNDER
PF01793.14___Glyco_transf_15	0.00927757	0.137057	OVER	PF01231.16___IDO	0.00105684	0.0156559	UNDER
PF01734.20___Patatin	0.00929063	0.137057	OVER	PF12848.5___ABC_tran_Xtn	0.00106854	0.0157925	UNDER
PF05958.9___tRNA_U5-meth_tr	0.00929495	0.137057	OVER	PF16906.3___Ribosomal_L26	0.00108116	0.0159421	UNDER
PF00569.15___ZZ	0.00937846	0.13797	OVER	PF00276.18___Ribosomal_L23	0.00111231	0.0163635	UNDER
PF16655.3___PhoD_N	0.0094621	0.138879	OVER	PF06941.10___NT5C	0.00116098	0.017001	UNDER
PF13434.4___K_oxygenase	0.00952318	0.139383	OVER	PF02274.15___Amidinotransf	0.00116098	0.017001	UNDER
PF00595.22___PDZ	0.00954019	0.139383	OVER	PF04547.10___Anoctamin	0.00117469	0.0171588	UNDER
PF00160.19___Pro_isomerase	0.00965039	0.14067	OVER	PF14825.4___DUF4483	0.00117714	0.0171588	UNDER
PF06514.9___PsbU	0.00980937	0.142661	OVER	PF03079.12___ARD	0.00118109	0.017177	UNDER
PF00430.16___ATP-synt_B	0.0098576	0.143036	OVER	PF00314.15___Thaumatin	0.00119546	0.0173464	UNDER
PF01333.17___Apocytochr_F_C	0.0100245	0.145127	OVER	PF07724.12___AAA_2	0.00121311	0.0175625	UNDER
PF00307.29___CH	0.0102954	0.148711	OVER	PF01421.17___Reprolysin	0.00122162	0.0176457	UNDER
PF06298.9___PsbY	0.0104504	0.150609	OVER	PF13418.4___Kelch_4	0.00125323	0.0180308	UNDER
PF06803.10___DUF1232	0.0107118	0.154028	OVER	PF10609.7___ParA	0.00125395	0.0180308	UNDER
PF07883.9___Cupin_2	0.0109578	0.15721	OVER	PF00995.21___Sec1	0.00127271	0.0182594	UNDER
PF04057.10___Rep-A_N	0.0110111	0.15762	OVER	PF04193.12___PQ-loop	0.00128135	0.018342	UNDER
PF14996.4___RMP	0.0110609	0.157977	OVER	PF01124.16___MAPEG	0.00130534	0.0186425	UNDER
PF00132.22___Hexapep	0.0111207	0.158476	OVER	PF13774.4___Longin	0.0013082	0.0186425	UNDER
PF06090.10___Ins_P5_2-kin	0.0113135	0.160856	OVER	PF00493.21___MCM	0.00131128	0.0186447	UNDER
PF01743.18___PolyA_pol	0.0113382	0.160856	OVER	PF04960.13___Glutaminase	0.0013481	0.0191257	UNDER
PF07779.10___Cas1_AcylT	0.0113903	0.161043	OVER	PF10274.7___ParcG	0.00135477	0.0191775	UNDER
PF17172.2___GST_N_4	0.0114272	0.161043	OVER	PF03074.14___GCS	0.00135912	0.0191965	UNDER
PF10672.7___Methyltrans_SAM	0.0114272	0.161043	OVER	PF04303.11___PrpF	0.00142532	0.0200618	UNDER
PF13449.4___Phytase-like	0.0117776	0.165615	OVER	PF00673.19___Ribosomal_L5_C	0.00142669	0.0200618	UNDER
PF09808.7___SNAPc_SNAP43	0.0119325	0.167219	OVER	PF02861.18___Clp_N	0.00143957	0.0201984	UNDER
PF07647.15___SAM_2	0.0119442	0.167219	OVER	PF02867.13___Ribonuc_red_lgC	0.00145027	0.0203038	UNDER
PF02263.17___GBP	0.0120963	0.168773	OVER	PF02301.16___HORMA	0.00146754	0.0205005	UNDER
PF01184.17___Grp1_Fun34_YaaH	0.0121082	0.168773	OVER	PF00450.20___Peptidase_S10	0.00148569	0.0206678	UNDER
PF01938.18___TRAM	0.0124093	0.172452	OVER	PF10255.7___Paf67	0.001486	0.0206678	UNDER
PF00875.16___DNA_photolyase	0.0124298	0.172452	OVER	PF02065.16___Melibiase	0.00150508	0.0208874	UNDER
PF02985.20___HEAT	0.0124534	0.172452	OVER	PF00035.24___dsrm	0.0015542	0.0215223	UNDER
PF02632.12___BioY	0.0125343	0.172822	OVER	PF12836.5___HHH_3	0.00157422	0.0217523	UNDER
PF14311.4___DUF4379	0.0125343	0.172822	OVER	PF16543.3___DFRP_C	0.00157838	0.0217625	UNDER
PF08239.9___SH3_3	0.0125948	0.17328	OVER	PF03764.16___EFG_IV	0.00160474	0.022024	UNDER
PF03060.13___NMO	0.0126305	0.173397	OVER	PF14492.4___EFG_II	0.00162379	0.022024	UNDER
PF03366.14___YEATS	0.012766	0.174881	OVER	PF00391.21___PEP-utilizers	0.00163614	0.022024	UNDER
PF17184.2___Rit1_C	0.0133866	0.181818	OVER	PF02210.22___Laminin_G_2	0.001642	0.022024	UNDER
PF14305.4___ATPgrasp_TupA	0.0133866	0.181818	OVER	PF15461.4___BCD	0.00164229	0.022024	UNDER
PF15236.4___CCDC66	0.0133866	0.181818	OVER	PF00261.18___Tropomyosin	0.00164229	0.022024	UNDER
PF16565.3___MIT_C	0.0133866	0.181818	OVER	PF02653.14___BPD_transp_2	0.00164229	0.022024	UNDER
PF07928.10___Vps54	0.013453	0.182331	OVER	PF00482.21___T2SSF	0.00164229	0.022024	UNDER
PF17171.2___GST_C_6	0.0135638	0.183054	OVER	PF01630.16___Glyco_hydro_56	0.00164229	0.022024	UNDER
PF03819.15___MazG	0.0135638	0.183054	OVER	PF00050.19___Kazal_1	0.00164229	0.022024	UNDER
PF12832.5___MFS_1_like	0.014001	0.188555	OVER	PF12900.5___Pyridox_ox_2	0.00164229	0.022024	UNDER
PF05899.10___Cupin_3	0.0140818	0.188844	OVER	PF12729.5___4HB_MCP_1	0.00164229	0.022024	UNDER
PF02580.14___Tyr_Deacylase	0.0140818	0.188844	OVER	PF13456.4___RVT_3	0.00164229	0.022024	UNDER
PF02585.15___PIG-L	0.0142643	0.190604	OVER	PF07648.13___Kazal_2	0.00164972	0.0220771	UNDER
PF00857.18___Isochorismatase	0.0142729	0.190604	OVER	PF03477.14___ATP-cone	0.00165606	0.0221155	UNDER
PF13564.4___DoxX_2	0.0143873	0.19173	OVER	PF01294.16___Ribosomal_L13e	0.00168708	0.0224826	UNDER
PF14497.4___GST_C_3	0.014598	0.194094	OVER	PF13579.4___Glyco_trans_4_4	0.0016988	0.0225915	UNDER
PF02390.15___Methyltransf_4	0.0146256	0.194094	OVER	PF00564.22___PB1	0.00171417	0.0227484	UNDER
PF03055.13___RPE65	0.0146809	0.194423	OVER	PF00956.16___NAP	0.0017219	0.0228035	UNDER
PF00342.17___PGI	0.0147865	0.195415	OVER	PF00646.31___F-box	0.00176584	0.0233369	UNDER
PF15519.4___RBM39linker	0.0150094	0.197541	OVER	PF00638.16___Ran_BP1	0.00178905	0.0235947	UNDER
PF00028.15___Cadherin	0.0150094	0.197541	OVER	PF05091.10___eIF-3_zeta	0.00182196	0.0239336	UNDER
PF00438.18___S-AdoMet_synt_N	0.0155046	0.203638	OVER	PF13675.4___PilJ	0.00182226	0.0239336	UNDER
PF01794.17___Ferric_reduct	0.0156355	0.204713	OVER	PF00142.16___Fer4_NifH	0.00183463	0.0239972	UNDER
PF08172.10___CASP_C	0.0156507	0.204713	OVER	PF02141.19___DENN	0.00183463	0.0239972	UNDER
PF12344.6___UvrB	0.016109	0.21009	OVER	PF00579.23___tRNA-synt_1b	0.00187943	0.0245327	UNDER
PF00782.18___DSPc	0.0161278	0.21009	OVER	PF06201.11___PITH	0.00189491	0.0246424	UNDER
PF02436.16___PYC_OADA	0.0164174	0.213426	OVER	PF10415.7___FumaraseC_C	0.00189557	0.0246424	UNDER
PF00233.17___PDEase_I	0.0165403	0.214397	OVER	PF14644.4___DUF4456	0.00196933	0.0255492	UNDER
PF09297.9___zf-NADH-PPase	0.0165594	0.214397	OVER	PF03144.23___GTP_EFTU_D2	0.0019922	0.0257933	UNDER
PF02845.14___CUE	0.0165977	0.214457	OVER	PF00478.23___IMPDH	0.00200132	0.0258486	UNDER
PF12906.5___RINGv	0.0168369	0.217107	OVER	PF00831.21___Ribosomal_L29	0.00200523	0.0258486	UNDER
PF00251.18___Glyco_hydro_32N	0.0168792	0.217213	OVER	PF05193.19___Peptidase_M16_C	0.00201226	0.0258486	UNDER
PF07866.9___DUF1653	0.0175004	0.2243	OVER	PF01071.17___GARS_A	0.0020127	0.0258486	UNDER
PF08818.9___DUF1801	0.0175004	0.2243	OVER	PF01007.18___IRK	0.00203713	0.0261098	UNDER
PF00415.16___RCC1	0.0175478	0.224375	OVER	PF04565.14___RNA_pol_Rpb2_3	0.00204232	0.0261236	UNDER
PF00703.19___Glyco_hydro_2	0.0175766	0.224375	OVER	PF01704.16___UDPGP	0.00207008	0.0264257	UNDER
PF13087.4___AAA_12	0.0185991	0.236278	OVER	PF17048.3___Ceramidse_alk_C	0.00211731	0.0269745	UNDER
PF03486.12___HI0933_like	0.0186575	0.236278	OVER	PF13879.4___KIAA1430	0.0021322	0.02711	UNDER
PF02901.13___PFL-like	0.0186575	0.236278	OVER	PF12656.5___G-patch_2	0.00218349	0.0277068	UNDER
PF00337.20___Gal-bind_lectin	0.0186575	0.236278	OVER	PF08498.8___Sterol_MT_C	0.0021925	0.0277658	UNDER
PF03141.14___Methyltransf_29	0.0188381	0.237151	OVER	PF13815.4___Dzip-like_N	0.00222196	0.0280831	UNDER
PF03662.12___Glyco_hydro_79n	0.0188381	0.237151	OVER	PF02110.13___HK	0.00226065	0.0285155	UNDER
PF10193.7___Telomere_reg-2	0.0188381	0.237151	OVER	PF06470.11___SMC_hinge	0.00233411	0.029384	UNDER
PF05686.10___Glyco_transf_90	0.0191271	0.239552	OVER	PF00164.23___Ribosom_S12_S23	0.00234275	0.0294345	UNDER
PF03835.13___Rad4	0.0191416	0.239552	OVER	PF02883.18___Alpha_adaptinC2	0.0024359	0.0305446	UNDER
PF10186.7___Atg14	0.0191416	0.239552	OVER	PF02148.17___zf-UBP	0.00244288	0.0305719	UNDER
PF03364.18___Polyketide_cyc	0.0192944	0.240991	OVER	PF02894.15___GFO_IDH_MocA_C	0.00244779	0.0305733	UNDER
PF01906.15___YbjQ_1	0.019587	0.244167	OVER	PF02889.14___Sec63	0.00246781	0.0307631	UNDER
PF00881.22___Nitroreductase	0.0205448	0.255606	OVER	PF13529.4___Peptidase_C39_2	0.00249318	0.0310097	UNDER
PF01189.15___Methyltr_RsmB-F	0.020956	0.259845	OVER	PF05222.13___AlaDh_PNT_N	0.00249733	0.0310097	UNDER
PF06426.12___SATase_N	0.0210079	0.259845	OVER	PF02046.13___COX6A	0.00260932	0.0322746	UNDER
PF00611.21___FCH	0.0210079	0.259845	OVER	PF01273.23___LBP_BPI_CETP	0.00260932	0.0322746	UNDER
PF02736.17___Myosin_N	0.0217334	0.268298	OVER	PF00200.21___Disintegrin	0.00264574	0.0326616	UNDER
PF01788.15___PsbJ	0.0218511	0.269229	OVER	PF05843.12___Suf	0.00267453	0.0329531	UNDER
PF08660.9___Alg14	0.022305	0.271436	OVER	PF02671.19___PAH	0.00277241	0.0340932	UNDER
PF00917.24___MATH	0.022305	0.271436	OVER	PF00281.17___Ribosomal_L5	0.00278247	0.034151	UNDER
PF07171.10___MlrC_C	0.0223711	0.271436	OVER	PF01920.18___Prefoldin_2	0.00287099	0.0351696	UNDER
PF09787.7___Golgin_A5	0.0223711	0.271436	OVER	PF01650.16___Peptidase_C13	0.00288018	0.0351752	UNDER
PF03214.11___RGP	0.0223711	0.271436	OVER	PF04563.13___RNA_pol_Rpb2_1	0.00288249	0.0351752	UNDER
PF09296.9___NUDIX-like	0.0223711	0.271436	OVER	PF02176.16___zf-TRAF	0.00292006	0.0355557	UNDER
PF11901.6___DUF3421	0.0223711	0.271436	OVER	PF00153.25___Mito_carr	0.00294465	0.0355557	UNDER
PF04204.14___HTS	0.0223711	0.271436	OVER	PF03209.13___PUCC	0.00296625	0.0355557	UNDER
PF01171.18___ATP_bind_3	0.0225419	0.272321	OVER	PF01058.20___Oxidored_q6	0.00296625	0.0355557	UNDER
PF04430.12___DUF498	0.0225723	0.272321	OVER	PF01678.17___DAP_epimerase	0.00296625	0.0355557	UNDER
PF14369.4___zinc_ribbon_9	0.0225723	0.272321	OVER	PF09325.8___Vps5	0.00296977	0.0355557	UNDER
PF04724.11___Glyco_transf_17	0.0231464	0.278719	OVER	PF00020.16___TNFR_c6	0.00296977	0.0355557	UNDER
PF04073.13___tRNA_edit	0.0232415	0.279337	OVER	PF00893.17___Multi_Drug_Res	0.00296977	0.0355557	UNDER
PF00412.20___LIM	0.023398	0.280436	OVER	PF14857.4___TMEM151	0.00296977	0.0355557	UNDER
PF03435.16___Sacchrp_dh_NADP	0.0234572	0.280436	OVER	PF03415.12___Peptidase_C11	0.00296977	0.0355557	UNDER
PF08449.9___UAA	0.0234651	0.280436	OVER	PF07460.9___NUMOD3	0.00297507	0.0355557	UNDER
PF00805.20___Pentapeptide	0.0239066	0.285178	OVER	PF12799.5___LRR_4	0.00309301	0.036896	UNDER
PF01130.19___CD36	0.0241782	0.287878	OVER	PF08557.8___Lipid_DES	0.00310138	0.0369268	UNDER
PF13085.4___Fer2_3	0.0242405	0.288082	OVER	PF03947.16___Ribosomal_L2_C	0.00315949	0.0375484	UNDER
PF12999.5___PRKCSH-like	0.0244772	0.290353	OVER	PF05162.11___Ribosomal_L41	0.00317362	0.0375795	UNDER
PF13181.4___TPR_8	0.0247821	0.293424	OVER	PF00586.22___AIRS	0.0031765	0.0375795	UNDER
PF09758.7___FPL	0.0251575	0.297316	OVER	PF02953.13___zf-Tim10_DDP	0.00317981	0.0375795	UNDER
PF00788.21___RA	0.0253033	0.297694	OVER	PF11791.6___Aconitase_B_N	0.00322494	0.0380423	UNDER
PF05167.10___DUF711	0.0253033	0.297694	OVER	PF12894.5___ANAPC4_WD40	0.00325418	0.0382745	UNDER
PF07910.11___Peptidase_C78	0.0253297	0.297694	OVER	PF07258.12___COMM_domain	0.00325663	0.0382745	UNDER
PF13772.4___AIG2_2	0.0256172	0.300443	OVER	PF08718.9___GLTP	0.00328796	0.038432	UNDER
PF00145.15___DNA_methylase	0.025658	0.300443	OVER	PF01527.18___HTH_Tnp_1	0.00334847	0.038432	UNDER
PF03155.13___Alg6_Alg8	0.0257708	0.301211	OVER	PF09348.8___DUF1990	0.00334847	0.038432	UNDER
PF13460.4___NAD_binding_10	0.0259985	0.303316	OVER	PF05699.12___Dimer_Tnp_hAT	0.00334847	0.038432	UNDER
PF08000.9___bPH_1	0.026092	0.303851	OVER	PF07679.14___I-set	0.00334847	0.038432	UNDER
PF01424.20___R3H	0.0265496	0.308132	OVER	PF08281.10___Sigma70_r4_2	0.00334847	0.038432	UNDER
PF08855.8___DUF1825	0.0266048	0.308132	OVER	PF00531.20___Death	0.00334847	0.038432	UNDER
PF03909.15___BSD	0.0266048	0.308132	OVER	PF00821.16___PEPCK	0.00334847	0.038432	UNDER
PF16880.3___EHD_N	0.0268232	0.310097	OVER	PF08668.10___HDOD	0.00334847	0.038432	UNDER
PF00610.19___DEP	0.0272084	0.313982	OVER	PF11655.6___DUF2589	0.00334847	0.038432	UNDER
PF02252.16___PA28_beta	0.0273128	0.314233	OVER	PF03162.11___Y_phosphatase2	0.00334847	0.038432	UNDER
PF00301.18___Rubredoxin	0.0273289	0.314233	OVER	PF10338.7___DUF2423	0.00334847	0.038432	UNDER
PF01039.20___Carboxyl_trans	0.0278964	0.3192	OVER	PF00440.21___TetR_N	0.00334847	0.038432	UNDER
PF06268.11___Fascin	0.0279451	0.3192	OVER	PF00327.18___Ribosomal_L30	0.00337073	0.0386179	UNDER
PF11700.6___ATG22	0.0279613	0.3192	OVER	PF01929.15___Ribosomal_L14e	0.00338469	0.0387082	UNDER
PF01663.20___Phosphodiest	0.0279613	0.3192	OVER	PF01283.17___Ribosomal_S26e	0.00339837	0.038795	UNDER
PF08241.10___Methyltransf_11	0.0280478	0.319614	OVER	PF08311.10___Mad3_BUB1_I	0.00345082	0.0393233	UNDER
PF00654.18___Voltage_CLC	0.0287844	0.327422	OVER	PF07045.9___DUF1330	0.00352004	0.0400405	UNDER
PF14215.4___bHLH-MYC_N	0.0289783	0.329041	OVER	PF01270.15___Glyco_hydro_8	0.00358264	0.0406405	UNDER
PF01936.16___NYN	0.0291883	0.330061	OVER	PF05187.11___ETF_QO	0.00358555	0.0406405	UNDER
PF02464.15___CinA	0.0292797	0.330061	OVER	PF01249.16___Ribosomal_S21e	0.00363625	0.0409563	UNDER
PF04493.12___Endonuclease_5	0.0292797	0.330061	OVER	PF06916.11___DUF1279	0.0036363	0.0409563	UNDER
PF07998.9___Peptidase_M54	0.0292797	0.330061	OVER	PF00290.18___Trp_syntA	0.00363914	0.0409563	UNDER
PF01804.16___Penicil_amidase	0.0293791	0.330061	OVER	PF02197.15___RIIa	0.00363914	0.0409563	UNDER
PF12705.5___PDDEXK_1	0.0293791	0.330061	OVER	PF08079.10___Ribosomal_L30_N	0.00365139	0.0409945	UNDER
PF04959.11___ARS2	0.0301427	0.338044	OVER	PF01733.16___Nucleoside_tran	0.0036554	0.0409945	UNDER
PF13419.4___HAD_2	0.0305151	0.341619	OVER	PF00551.17___Formyl_trans_N	0.00367684	0.0411625	UNDER
PF01041.15___DegT_DnrJ_EryC1	0.030627	0.342001	OVER	PF00562.26___RNA_pol_Rpb2_6	0.00368363	0.0411661	UNDER
PF01927.14___Mut7-C	0.0306566	0.342001	OVER	PF00289.20___Biotin_carb_N	0.00375482	0.0418883	UNDER
PF04232.10___SpoVS	0.0307165	0.34207	OVER	PF10252.7___PP28	0.0038002	0.0423204	UNDER
PF00051.16___Kringle	0.0312105	0.346965	OVER	PF02780.18___Transketolase_C	0.00381672	0.0423579	UNDER
PF01169.17___UPF0016	0.0315133	0.349244	OVER	PF00659.16___POLO_box	0.00381687	0.0423579	UNDER
PF01179.18___Cu_amine_oxid	0.0315252	0.349244	OVER	PF02353.18___CMAS	0.00385883	0.0427491	UNDER
PF13417.4___GST_N_3	0.0317715	0.351362	OVER	PF02792.12___Mago_nashi	0.00388469	0.0429609	UNDER
PF16670.3___PI-PLC-C1	0.0321529	0.353128	OVER	PF01565.21___FAD_binding_4	0.00391812	0.043113	UNDER
PF02627.18___CMD	0.0321529	0.353128	OVER	PF00458.18___WHEP-TRS	0.0039192	0.043113	UNDER
PF01959.14___DHQS	0.0321529	0.353128	OVER	PF00101.18___RuBisCO_small	0.00392478	0.043113	UNDER
PF16494.3___Na_Ca_ex_C	0.0321529	0.353128	OVER	PF02991.14___Atg8	0.00393166	0.043113	UNDER
PF02525.15___Flavodoxin_2	0.0322275	0.353338	OVER	PF00018.26___SH3_1	0.00393228	0.043113	UNDER
PF00837.15___T4_deiodinase	0.0332616	0.363424	OVER	PF00900.18___Ribosomal_S4e	0.00395456	0.0432576	UNDER
PF01358.16___PARP_regulatory	0.0332616	0.363424	OVER	PF02775.19___TPP_enzyme_C	0.00395905	0.0432576	UNDER
PF15227.4___zf-C3HC4_4	0.0333448	0.36371	OVER	PF08156.11___NOP5NT	0.00398567	0.0433579	UNDER
PF06337.10___DUSP	0.0336376	0.364637	OVER	PF00572.16___Ribosomal_L13	0.00399721	0.0433579	UNDER
PF06596.9___PsbX	0.0336684	0.364637	OVER	PF16561.3___AMPK1_CBM	0.003998	0.0433579	UNDER
PF04248.10___NTP_transf_9	0.0336684	0.364637	OVER	PF02690.13___Na_Pi_cotrans	0.00400227	0.0433579	UNDER
PF13368.4___Toprim_C_rpt	0.0336684	0.364637	OVER	PF07857.10___TMEM144	0.00400227	0.0433579	UNDER
PF04818.11___CTD_bind	0.0337925	0.364637	OVER	PF10994.6___DUF2817	0.00404514	0.0437479	UNDER
PF08242.10___Methyltransf_12	0.0338007	0.364637	OVER	PF13098.4___Thioredoxin_2	0.00408146	0.0439613	UNDER
PF00201.16___UDPGT	0.0338482	0.364637	OVER	PF06039.13___Mqo	0.00408177	0.0439613	UNDER
PF11303.6___DUF3105	0.0343457	0.364637	OVER	PF05746.13___DALR_1	0.00408557	0.0439613	UNDER
PF01744.18___GLTT	0.0343457	0.364637	OVER	PF01781.16___Ribosomal_L38e	0.0041814	0.0449166	UNDER
PF02822.12___Antistasin	0.0343457	0.364637	OVER	PF06434.11___Aconitase_2_N	0.00423209	0.0453846	UNDER
PF00372.17___Hemocyanin_M	0.0343457	0.364637	OVER	PF08071.10___RS4NT	0.00429528	0.0459848	UNDER
PF04346.10___EutH	0.0343457	0.364637	OVER	PF03501.13___S10_plectin	0.00439797	0.0468981	UNDER
PF03664.11___Glyco_hydro_62	0.0343457	0.364637	OVER	PF01521.18___Fe-S_biosyn	0.00442111	0.0468981	UNDER
PF04179.10___Init_tRNA_PT	0.0343457	0.364637	OVER	PF07002.14___Copine	0.00442111	0.0468981	UNDER
PF14197.4___Cep57_CLD_2	0.0343457	0.364637	OVER	PF13875.4___DUF4202	0.00442476	0.0468981	UNDER
PF15412.4___Nse4-Nse3_bdg	0.0343457	0.364637	OVER	PF07189.9___SF3b10	0.00442476	0.0468981	UNDER
PF01131.18___Topoisom_bac	0.0347293	0.368013	OVER	PF00614.20___PLDc	0.00442476	0.0468981	UNDER
PF13604.4___AAA_30	0.034837	0.368013	OVER	PF02844.13___GARS_N	0.00443649	0.0469442	UNDER
PF12423.6___KIF1B	0.034837	0.368013	OVER	PF14608.4___zf-CCCH_2	0.00444547	0.0469613	UNDER
PF10615.7___DUF2470	0.035612	0.375577	OVER	PF11838.6___ERAP1_C	0.00450176	0.0474772	UNDER
PF01789.14___PsbP	0.0362031	0.38118	OVER	PF00330.18___Aconitase	0.00453397	0.0477378	UNDER
PF00919.18___UPF0004	0.0363561	0.38216	OVER	PF00808.21___CBFD_NFYB_HMF	0.00455872	0.0478402	UNDER
PF02449.13___Glyco_hydro_42	0.0369158	0.387403	OVER	PF07677.12___A2M_recep	0.00455872	0.0478402	UNDER
PF06283.9___ThuA	0.0375953	0.392509	OVER	PF07247.10___AATase	0.00463821	0.0485944	UNDER
PF10358.7___NT-C2	0.0375953	0.392509	OVER	PF03618.12___Kinase-PPPase	0.00465855	0.0487274	UNDER
PF04632.10___FUSC	0.0375953	0.392509	OVER	PF02879.14___PGM_PMM_II	0.004679	0.048861	UNDER
PF02877.12___PARP_reg	0.0376489	0.392509	OVER	PF00059.19___Lectin_C	0.00469157	0.0489121	UNDER
PF02475.14___Met_10	0.0377329	0.392743	OVER	PF00271.29___Helicase_C	0.00471517	0.0490779	UNDER
PF14997.4___CECR6_TMEM121	0.0381737	0.396683	OVER	PF13793.4___Pribosyltran_N	0.00473409	0.0491944	UNDER
PF09347.8___DUF1989	0.0392428	0.407128	OVER	PF03105.17___SPX	0.00477127	0.0495	UNDER
PF02868.13___Peptidase_M4_C	0.0395315	0.407469	OVER	PF00156.25___Pribosyltran	0.00479312	0.0496458	UNDER
PF00032.15___Cytochrom_B_C	0.0395315	0.407469	OVER	PF07019.10___Rab5ip	0.00481289	0.0497697	UNDER
PF14330.4___DUF4387	0.0395315	0.407469	OVER	PF06058.11___DCP1	0.00485871	0.0501621	UNDER
PF01276.18___OKR_DC_1	0.0395315	0.407469	OVER	PF00089.24___Trypsin	0.00487834	0.0502813	UNDER
PF09335.9___SNARE_assoc	0.0410105	0.42203	OVER	PF01280.18___Ribosomal_L19e	0.00490057	0.0502813	UNDER
PF00684.17___DnaJ_CXXCXGXG	0.0412044	0.423342	OVER	PF10170.7___C6_DPF	0.00490973	0.0502813	UNDER
PF03668.13___ATP_bind_2	0.0418768	0.429558	OVER	PF03094.13___Mlo	0.00490973	0.0502813	UNDER
PF07692.9___Fea1	0.042302	0.433222	OVER	PF02936.12___COX4	0.00490973	0.0502813	UNDER
PF02772.14___S-AdoMet_synt_M	0.0423715	0.433237	OVER	PF02655.12___ATP-grasp_3	0.0049387	0.0504968	UNDER
PF13290.4___CHB_HEX_C_1	0.043305	0.442072	OVER	PF01201.20___Ribosomal_S8e	0.00494714	0.0505021	UNDER
PF00787.22___PX	0.0433892	0.442223	OVER	PF04418.10___DUF543	0.00496471	0.0505195	UNDER
PF04130.11___Spc97_Spc98	0.0438615	0.446322	OVER	PF01627.21___Hpt	0.00496471	0.0505195	UNDER
PF01968.16___Hydantoinase_A	0.0444724	0.451817	OVER	PF06741.11___LsmAD	0.00498317	0.0506264	UNDER
PF01027.18___Bax1-I	0.0446321	0.452717	OVER	PF13230.4___GATase_4	0.0051027	0.051676	UNDER
PF00294.22___PfkB	0.044801	0.453708	OVER	PF01165.18___Ribosomal_S21	0.0051027	0.051676	UNDER
PF03738.12___GSP_synth	0.045199	0.456288	OVER	PF03725.13___RNase_PH_C	0.00512819	0.0518517	UNDER
PF08892.9___YqcI_YcgG	0.045199	0.456288	OVER	PF00133.20___tRNA-synt_1	0.00514021	0.0518908	UNDER
PF08409.9___DUF1736	0.0454195	0.457788	OVER	PF06098.9___Radial_spoke_3	0.00515139	0.0519215	UNDER
PF16113.3___ECH_2	0.0461289	0.464204	OVER	PF13012.4___MitMem_reg	0.00519952	0.0523237	UNDER
PF00413.22___Peptidase_M10	0.0462509	0.464633	OVER	PF01990.15___ATP-synt_F	0.00522172	0.0524643	UNDER
PF12627.5___PolyA_pol_RNAbd	0.0464633	0.464633	OVER	PF01262.19___AlaDh_PNT_C	0.00524468	0.052612	UNDER
PF08032.10___SpoU_sub_bind	0.0464633	0.464633	OVER	PF05724.9___TPMT	0.00526332	0.052716	UNDER
PF15163.4___Meiosis_expr	0.0464633	0.464633	OVER	PF08206.9___OB_RNB	0.00530236	0.0528577	UNDER
PF08276.9___PAN_2	0.0469001	0.466803	OVER	PF08877.8___MepB	0.00530236	0.0528577	UNDER
PF12971.5___NAGLU_N	0.0469001	0.466803	OVER	PF04273.11___DUF442	0.00530236	0.0528577	UNDER
PF14237.4___DUF4339	0.0469001	0.466803	OVER	PF00637.18___Clathrin	0.00532911	0.0530413	UNDER
PF13458.4___Peripla_BP_6	0.0470034	0.467101	OVER	PF01230.21___HIT	0.00538865	0.0535502	UNDER
PF07944.10___Glyco_hydro_127	0.0472659	0.468978	OVER	PF00623.18___RNA_pol_Rpb1_2	0.00541002	0.0536789	UNDER
PF04417.10___DUF501	0.0476151	0.471708	OVER	PF01602.18___Adaptin_N	0.00542118	0.0536905	UNDER
PF03661.11___UPF0121	0.0479601	0.473652	OVER	PF04078.11___Rcd1	0.00543012	0.0536905	UNDER
PF03587.12___EMG1	0.0479601	0.473652	OVER	PF04116.11___FA_hydroxylase	0.00543648	0.0536905	UNDER
PF13583.4___Reprolysin_4	0.0483784	0.47545	OVER	PF08583.8___Cmc1	0.00547033	0.0539412	UNDER
PF16095.3___COR	0.0483902	0.47545	OVER	PF01105.22___EMP24_GP25L	0.00550561	0.0542051	UNDER
PF08487.8___VIT	0.0485129	0.47545	OVER	PF09471.8___Peptidase_M64	0.00560913	0.0550542	UNDER
PF12695.5___Abhydrolase_5	0.0485129	0.47545	OVER	PF00538.17___Linker_histone	0.00560913	0.0550542	UNDER
PF03828.17___PAP_assoc	0.0485153	0.47545	OVER	PF00025.19___Arf	0.00562135	0.0550892	UNDER
PF13639.4___zf-RING_2	0.0486612	0.476147	OVER	PF01619.16___Pro_dh	0.0056406	0.055121	UNDER
PF08802.8___CytB6-F_Fe-S	0.049021	0.478932	OVER	PF16166.3___TIC20	0.0056419	0.055121	UNDER
PF00834.17___Ribul_P_3_epim	0.0496029	0.483778	OVER	PF00264.18___Tyrosinase	0.00566968	0.0553076	UNDER
PF03283.11___PAE	0.0496689	0.483778	OVER	PF00742.17___Homoserine_dh	0.00568054	0.0553288	UNDER
PF00081.20___Sod_Fe_N	0.0498026	0.484301	OVER	PF08389.10___Xpo1	0.00575904	0.0559366	UNDER
PF07884.12___VKOR	0.0498747	0.484301	OVER	PF01694.20___Rhomboid	0.0057605	0.0559366	UNDER
				PF05995.10___CDO_I	0.0058547	0.0566978	UNDER
				PF10184.7___DUF2358	0.0058654	0.0566978	UNDER
				PF00238.17___Ribosomal_L14	0.00586996	0.0566978	UNDER
				PF01106.15___NifU	0.0058745	0.0566978	UNDER
				PF10602.7___RPN7	0.00598081	0.0576366	UNDER
				PF02424.13___ApbE	0.00599563	0.0576921	UNDER
				PF03601.12___Cons_hypoth698	0.00603963	0.0580278	UNDER
				PF11288.6___DUF3089	0.00608986	0.0583345	UNDER
				PF01019.19___G_glu_transpept	0.00608986	0.0583345	UNDER
				PF01562.17___Pep_M12B_propep	0.00610495	0.0583912	UNDER
				PF11794.6___HpaB_N	0.00617399	0.058963	UNDER
				PF00012.18___HSP70	0.0062545	0.0595967	UNDER
				PF03179.13___V-ATPase_G	0.00625906	0.0595967	UNDER
				PF04982.11___HPP	0.00640381	0.060884	UNDER
				PF00781.22___DAGK_cat	0.0064367	0.0611054	UNDER
				PF10238.7___Eapp_C	0.00646551	0.0612876	UNDER
				PF16187.3___Peptidase_M16_M	0.00648471	0.0613661	UNDER
				PF13921.4___Myb_DNA-bind_6	0.00649306	0.0613661	UNDER
				PF00437.18___T2SSE	0.00661582	0.0621451	UNDER
				PF01012.19___ETF	0.00666013	0.0621451	UNDER
				PF01472.18___PUA	0.00666013	0.0621451	UNDER
				PF00475.16___IGPD	0.00668488	0.0621451	UNDER
				PF07289.9___BBL5	0.00668929	0.0621451	UNDER
				PF00083.22___Sugar_tr	0.00679673	0.0621451	UNDER
				PF06549.10___DUF1118	0.00680766	0.0621451	UNDER
				PF09037.8___Sulphotransf	0.00682719	0.0621451	UNDER
				PF09763.7___Sec3_C	0.00682719	0.0621451	UNDER
				PF08696.9___Dna2	0.00682719	0.0621451	UNDER
				PF02954.17___HTH_8	0.00682719	0.0621451	UNDER
				PF01347.20___Vitellogenin_N	0.00682719	0.0621451	UNDER
				PF13976.4___gag_pre-integrs	0.00682719	0.0621451	UNDER
				PF00178.20___Ets	0.00682719	0.0621451	UNDER
				PF13411.4___MerR_1	0.00682719	0.0621451	UNDER
				PF09694.8___Gcw_chp	0.00682719	0.0621451	UNDER
				PF11960.6___DUF3474	0.00682719	0.0621451	UNDER
				PF06580.11___His_kinase	0.00682719	0.0621451	UNDER
				PF00392.19___GntR	0.00682719	0.0621451	UNDER
				PF05149.10___Flagellar_rod	0.00682719	0.0621451	UNDER
				PF05461.9___ApoL	0.00682719	0.0621451	UNDER
				PF12867.5___DinB_2	0.00682719	0.0621451	UNDER
				PF00669.18___Flagellin_N	0.00682719	0.0621451	UNDER
				PF03590.13___AsnA	0.00682719	0.0621451	UNDER
				PF05630.9___NPP1	0.00682719	0.0621451	UNDER
				PF00732.17___GMC_oxred_N	0.00682913	0.0621451	UNDER
				PF09802.7___Sec66	0.00700731	0.0636756	UNDER
				PF00317.19___Ribonuc_red_lgN	0.0070531	0.0640003	UNDER
				PF02190.14___LON_substr_bdg	0.0071107	0.0644312	UNDER
				PF04676.12___CwfJ_C_2	0.00713538	0.064563	UNDER
				PF01588.18___tRNA_bind	0.00722509	0.0652821	UNDER
				PF08059.11___SEP	0.00728403	0.0657213	UNDER
				PF00396.16___Granulin	0.00732575	0.0659899	UNDER
				PF07983.11___X8	0.00733452	0.0659899	UNDER
				PF05739.17___SNARE	0.00735547	0.0660851	UNDER
				PF09418.8___DUF2009	0.00738646	0.0662701	UNDER
				PF01157.16___Ribosomal_L21e	0.00742284	0.0664635	UNDER
				PF08694.9___UFC1	0.00742889	0.0664635	UNDER
				PF01290.18___Thymosin	0.00768154	0.0685314	UNDER
				PF04800.10___ETC_C1_NDUFA4	0.00768154	0.0685314	UNDER
				PF00403.24___HMA	0.00771648	0.0687468	UNDER
				PF03824.14___NicO	0.00780277	0.0694185	UNDER
				PF07970.10___COPIIcoated_ERV	0.00805213	0.071537	UNDER
				PF06742.9___DUF1214	0.00813388	0.0721627	UNDER
				PF05093.11___CIAPIN1	0.00824664	0.0730103	UNDER
				PF00570.21___HRDC	0.00825913	0.0730103	UNDER
				PF05970.12___PIF1	0.00826381	0.0730103	UNDER
				PF02824.19___TGS	0.00831566	0.0733667	UNDER
				PF00441.22___Acyl-CoA_dh_1	0.00836337	0.0735748	UNDER
				PF04042.14___DNA_pol_E_B	0.00836664	0.0735748	UNDER
				PF00466.18___Ribosomal_L10	0.00837389	0.0735748	UNDER
				PF16016.3___DUF4782	0.00841724	0.0738265	UNDER
				PF13676.4___TIR_2	0.00842572	0.0738265	UNDER
				PF12230.6___PRP21_like_P	0.00859992	0.0752493	UNDER
				PF04145.13___Ctr	0.00863445	0.0754478	UNDER
				PF02965.15___Met_synt_B12	0.0086588	0.0755569	UNDER
				PF03142.13___Chitin_synth_2	0.00869	0.0757254	UNDER
				PF13234.4___rRNA_proc-arch	0.00871663	0.0758537	UNDER
				PF01480.15___PWI	0.00883442	0.0767739	UNDER
				PF04230.11___PS_pyruv_trans	0.00906409	0.0785555	UNDER
				PF14336.4___DUF4392	0.00906409	0.0785555	UNDER
				PF00177.19___Ribosomal_S7	0.00907743	0.0785642	UNDER
				PF00935.17___Ribosomal_L44	0.00914086	0.0790058	UNDER
				PF09359.8___VTC	0.00918755	0.0793018	UNDER
				PF03145.14___Sina	0.00920173	0.0793167	UNDER
				PF02817.15___E3_binding	0.00928377	0.0799157	UNDER
				PF09317.9___DUF1974	0.00937887	0.0805946	UNDER
				PF03496.12___ADPrib_exo_Tox	0.00938795	0.0805946	UNDER
				PF00676.18___E1_dh	0.00945244	0.0810391	UNDER
				PF04065.13___Not3	0.00960447	0.0822318	UNDER
				PF02628.13___COX15-CtaA	0.00977033	0.0835396	UNDER
				PF12171.6___zf-C2H2_jaz	0.0099122	0.0845602	UNDER
				PF02320.14___UCR_hinge	0.00991625	0.0845602	UNDER
				PF13193.4___AMP-binding_C	0.0100076	0.0852254	UNDER
				PF00366.18___Ribosomal_S17	0.0100227	0.0852396	UNDER
				PF05677.10___DUF818	0.0102671	0.0872018	UNDER
				PF16121.3___40S_S4_C	0.0103258	0.0875841	UNDER
				PF03104.17___DNA_pol_B_exo1	0.0103536	0.0877026	UNDER
				PF06414.10___Zeta_toxin	0.0104631	0.0885124	UNDER
				PF02271.14___UCR_14kD	0.010572	0.0893154	UNDER
				PF02921.12___UCR_TM	0.0106088	0.0895069	UNDER
				PF03241.11___HpaB	0.0106499	0.0897354	UNDER
				PF00630.17___Filamin	0.010672	0.0898025	UNDER
				PF01391.16___Collagen	0.010729	0.0900554	UNDER
				PF00183.16___HSP90	0.0107303	0.0900554	UNDER
				PF00925.18___GTP_cyclohydro2	0.0109623	0.0918811	UNDER
				PF02820.16___MBT	0.0112795	0.0944159	UNDER
				PF05786.12___Cnd2	0.0113486	0.0946253	UNDER
				PF05891.10___Methyltransf_PK	0.0113486	0.0946253	UNDER
				PF00565.15___SNase	0.0113639	0.0946253	UNDER
				PF08606.9___Prp19	0.0113639	0.0946253	UNDER
				PF01163.20___RIO1	0.0114778	0.0953366	UNDER
				PF02296.14___Alpha_adaptin_C	0.0114793	0.0953366	UNDER
				PF14826.4___FACT-Spt16_Nlob	0.0116442	0.0964549	UNDER
				PF03448.15___MgtE_N	0.0116442	0.0964549	UNDER
				PF06108.10___DUF952	0.0117876	0.0973894	UNDER
				PF08506.8___Cse1	0.0117876	0.0973894	UNDER
				PF16656.3___Pur_ac_phosph_N	0.0118627	0.0978827	UNDER
				PF13361.4___UvrD_C	0.0118844	0.0979348	UNDER
				PF03798.14___TRAM_LAG1_CLN8	0.0119331	0.0982089	UNDER
				PF06071.11___YchF-GTPase_C	0.0120196	0.0985506	UNDER
				PF14769.4___CLAMP	0.0120196	0.0985506	UNDER
				PF06229.10___FRG1	0.012021	0.0985506	UNDER
				PF02769.20___AIRS_C	0.0120606	0.0987484	UNDER
				PF00764.17___Arginosuc_synth	0.0120773	0.0987582	UNDER
				PF02874.21___ATP-synt_ab_N	0.012265	0.100164	UNDER
				PF08328.9___ASL_C	0.0124273	0.10136	UNDER
				PF00982.19___Glyco_transf_20	0.0125085	0.101892	UNDER
				PF00888.20___Cullin	0.01254	0.102018	UNDER
				PF13279.4___4HBT_2	0.0125803	0.102152	UNDER
				PF13851.4___GAS	0.0125886	0.102152	UNDER
				PF00282.17___Pyridoxal_deC	0.0128073	0.103795	UNDER
				PF16212.3___PhoLip_ATPase_C	0.0128281	0.103831	UNDER
				PF01172.16___SBDS	0.0129123	0.10438	UNDER
				PF08920.8___SF3b1	0.0129713	0.104724	UNDER
				PF02617.15___ClpS	0.0129989	0.104814	UNDER
				PF00348.15___polyprenyl_synt	0.0131448	0.105747	UNDER
				PF13344.4___Hydrolase_6	0.0131478	0.105747	UNDER
				PF02677.12___DUF208	0.013323	0.10696	UNDER
				PF14681.4___UPRTase	0.0135548	0.10696	UNDER
				PF01239.20___PPTA	0.0136146	0.10696	UNDER
				PF08367.9___M16C_assoc	0.0136598	0.10696	UNDER
				PF02466.17___Tim17	0.0136717	0.10696	UNDER
				PF09430.8___DUF2012	0.0136728	0.10696	UNDER
				PF04566.11___RNA_pol_Rpb2_4	0.013726	0.10696	UNDER
				PF07541.10___EIF_2_alpha	0.013726	0.10696	UNDER
				PF00152.18___tRNA-synt_2	0.0137345	0.10696	UNDER
				PF04774.13___HABP4_PAI-RBP1	0.0137965	0.10696	UNDER
				PF06282.9___DUF1036	0.0139199	0.10696	UNDER
				PF07926.10___TPR_MLP1_2	0.0139199	0.10696	UNDER
[truncated: 406 more rows]

## Sheet: SuppTable_S9
Supplementary Table S9. Annotated functions in proteins of symbiotic dinoflagellates versus all dinoflagellate proteins.
[truncated: 787 more rows]

[truncated: 3 more sheets: SuppTable_S10, SuppTable_S11, SuppTable_S12]
